# Supplementary material for: The Cortical Bone Metabolome of C57BL/6J Mice Is Sexually Dimorphic
Source: JBMR Plus. 2022 Jun 22;6(7):e10654. doi: 10.1002/jbm4.10654 (PMC9289981; doi:10.1002/jbm4.10654)
Supplement: Supplementary file 2 — Table S3 Raw metabolomics data. [file JBM4-6-e10654-s002.xlsx]

## Sheet: M_F
mzmed	mzmin	mzmax	rtmed	rtmin	rtmax	npeaks	mean	maxint	H36	H35	H34	H33	H32	H31	H27	H30	H29	H28	H10	H8	H5	H9	H13	H4	H6	H12	H11	H7
104.104	104.104	104.104	3.72659	3.45813	4.02278	62	7.36578e+07	73637	1.88517e+08	2.02881e+07	1.62135e+07	7.65517e+07	1.18279e+08	2.7341e+07	6.99153e+07	1.40493e+08	1.61324e+08	4.00125e+07	9.53813e+07	1.23685e+08	9.1415e+07	1.25768e+08	4.60305e+07	7.58198e+06	8.34745e+07	6.26922e+07	1.26824e+08	5.32355e+07
104.104	104.104	104.104	4.67467	4.47247	5.17937	44	4.67306e+07	201485	1.03307e+08	2.49726e+07	7.19347e+07	2.6108e+07	4.84923e+07	4.00842e+07	2.34258e+07	4.03745e+07	7.23159e+07	6.50345e+07	3.84635e+07	3.3902e+07	3.59652e+07	1.21678e+08	3.51401e+07	1.81644e+07	3.41597e+07	1.12818e+08	1.15976e+08	7.96861e+07
104.104	104.104	104.104	4.24033	4.03585	4.39622	29	6.29038e+07	35005	1.12504e+08	4.4538e+07	6.40126e+07	3.47558e+07	5.1876e+07	6.80778e+07	1.72081e+07	1.21738e+08	8.79219e+07	5.6998e+07	5.80155e+07	5.33974e+07	8.90509e+07	8.09972e+07	6.6324e+07	3.03514e+07	1.06537e+08	6.54761e+07	6.76449e+07	1.53597e+08
625.385	625.385	625.385	1.00357	0.869317	1.13428	33	1.27655e+07	133448	1.80502e+07	1.53528e+07	1.23477e+07	1.84247e+07	1.2197e+07	1.31831e+07	1.28598e+07	1.41117e+07	1.28122e+07	1.08459e+07	1.31768e+07	1.31955e+07	1.17868e+07	9.41599e+06	1.90301e+07	1.09363e+07	1.72419e+07	1.13487e+07	1.37582e+07	9.98675e+06
581.355	581.354	581.363	1.00315	0.869317	1.13428	34	9.78852e+06	29687	1.45845e+07	1.27455e+07	1.0597e+07	1.42531e+07	9.97493e+06	1.08796e+07	1.03714e+07	1.05264e+07	9.91924e+06	7.82805e+06	1.04603e+07	1.04108e+07	9.63063e+06	7.7247e+06	1.38174e+07	8.71521e+06	1.14807e+07	9.03156e+06	1.04577e+07	7.84812e+06
261.128	261.128	261.128	2.0702	1.84662	2.40967	51	3.14182e+07	6065	5.07759e+07	1.34871e+07	4.52797e+07	2.43058e+07	3.52399e+07	1.68761e+07	1.43661e+07	5.14181e+07	2.46137e+07	9.16378e+06	2.83424e+07	2.76565e+07	2.98614e+07	5.42009e+07	3.86663e+07	1.68113e+07	2.93067e+07	5.18771e+07	4.58311e+07	2.7984e+07
104.104	104.104	104.104	2.78853	2.59075	2.97498	37	3.25265e+07	96692	3.04242e+07	3.2743e+07	8.35461e+07	8.10854e+06	2.62068e+07	5.40561e+07	6.53438e+07	630368	5.98083e+07	4.423e+07	1.7983e+07	1.27047e+07	1.6279e+07	467666	5.62063e+06	4.97992e+07	2.71445e+07	203788	211329	1.09038e+08
669.41	669.41	669.41	1.02777	0.891183	1.16065	33	1.24905e+07	74751	1.74204e+07	1.47763e+07	1.13076e+07	1.8512e+07	1.15222e+07	1.25918e+07	1.25938e+07	1.34466e+07	1.24086e+07	1.18055e+07	1.325e+07	1.32667e+07	1.14502e+07	8.78035e+06	1.89399e+07	1.07433e+07	1.76042e+07	1.11054e+07	1.32409e+07	9.50184e+06
648.459	648.459	648.459	1.32848	1.21467	1.50612	32	1.60244e+07	47160	1.77243e+07	9.29815e+06	9.91751e+06	1.6169e+07	1.33672e+07	1.46517e+07	1.29024e+07	1.9131e+07	1.84381e+07	1.84864e+07	1.6889e+07	1.82908e+07	1.71741e+07	1.42197e+07	3.16264e+07	1.60698e+07	1.92795e+07	1.79931e+07	2.91543e+07	1.49283e+07
104.104	104.104	104.104	2.46087	2.30712	2.54428	24	3.97894e+07	60802	2.59529e+07	2.88241e+07	5.53853e+07	2.34815e+07	2.81603e+07	1.72294e+08	4.11079e+07	4.65236e+06	8.65119e+07	7.0282e+07	1.85667e+07	1.40288e+07	4.18372e+07	1.18116e+06	5.10272e+06	3.35547e+07	4.49346e+07	1.79056e+06	2.07938e+06	8.00597e+07
604.436	604.43	604.438	1.00315	0.869317	1.11405	34	7.15556e+06	102315	6.1405e+06	3.29916e+06	3.45932e+06	3.98015e+06	6.47429e+06	4.23496e+06	3.99012e+06	9.50414e+06	6.20317e+06	1.13054e+07	8.14491e+06	8.46772e+06	6.90181e+06	8.08169e+06	1.0745e+07	6.74459e+06	5.95276e+06	9.51065e+06	1.31096e+07	7.22846e+06
537.333	537.333	537.333	1.0461	0.869317	1.27225	64	7.21903e+06	101445	1.15345e+07	1.0625e+07	8.23744e+06	1.0698e+07	8.07299e+06	8.5076e+06	8.10871e+06	2.57954e+06	7.641e+06	6.09681e+06	8.0923e+06	8.08165e+06	2.14625e+06	6.21787e+06	9.88568e+06	6.39787e+06	7.80919e+06	6.78005e+06	7.62041e+06	6.07404e+06
648.459	648.459	648.459	1.00315	0.869317	1.18215	34	6.74995e+06	70555	5.73633e+06	2.97632e+06	3.30439e+06	3.87883e+06	5.97781e+06	3.93186e+06	3.68058e+06	9.50025e+06	5.83142e+06	1.11223e+07	7.68092e+06	7.76344e+06	6.79419e+06	7.93943e+06	1.0255e+07	7.48981e+06	6.02419e+06	8.95405e+06	1.32695e+07	6.78196e+06
124.082	124.082	124.086	22.1727	21.957	22.2069	34	2.09695e+07	81235	2.16936e+07	4.69672e+06	8.81529e+06	2.26433e+07	2.07585e+07	2.06574e+07	2.12033e+07	2.78363e+07	2.81452e+07	2.59579e+07	2.25544e+07	2.2724e+07	2.27752e+07	2.31057e+07	2.31651e+07	2.30066e+07	3.82215e+06	2.31453e+07	2.29782e+07	4.14331e+06
692.488	692.488	692.488	1.40487	1.25093	1.58607	33	1.64489e+07	85817	1.62204e+07	1.05704e+07	1.03222e+07	1.48899e+07	1.43926e+07	1.53779e+07	1.38347e+07	1.88085e+07	1.87032e+07	2.05039e+07	1.63918e+07	1.98055e+07	1.79538e+07	1.24335e+07	2.62593e+07	1.42669e+07	2.09417e+07	1.75196e+07	2.54701e+07	1.64076e+07
604.434	604.429	604.438	1.27667	1.14673	1.42618	31	1.32773e+07	62301	1.29528e+07	6.10828e+06	8.38162e+06	1.25953e+07	1.1492e+07	1.16055e+07	1.02874e+07	1.69021e+07	1.41867e+07	1.39113e+07	1.32265e+07	1.53942e+07	1.52e+07	1.22258e+07	2.37648e+07	1.40545e+07	1.52962e+07	1.67798e+07	2.34036e+07	1.28101e+07
104.104	104.104	104.104	3.20852	3.00563	3.39188	39	2.25931e+07	74740	2.40232e+07	1.16905e+07	4.64947e+07	6.78115e+06	1.04309e+07	2.558e+07	2.52616e+07	134981	5.6309e+07	6.18942e+07	1.20618e+07	4.21257e+06	2.97496e+07	207610	2.81389e+06	1.86016e+07	4.17828e+07	43917.2	83249.4	4.83638e+07
104.104	104.104	104.104	2.14513	1.9694	2.27392	25	1.75671e+07	72438	4.91264e+06	2.36819e+07	1.66852e+07	1.95462e+07	1.14482e+07	4.18622e+07	2.35025e+07	5.00071e+06	4.42195e+07	4.2564e+07	4.50698e+06	3.52115e+06	7.03064e+06	1.18236e+06	1.20278e+06	1.43482e+07	1.74832e+07	2.25048e+06	2.08286e+06	4.87612e+07
437.183	437.183	437.19	1.02885	0.869317	1.26008	31	8.25029e+06	73595	1.22944e+07	9.85381e+06	6.96217e+06	7.86716e+06	9.58741e+06	9.69033e+06	1.05063e+07	1.03033e+07	7.67972e+06	8.94597e+06	7.70587e+06	9.8002e+06	8.33662e+06	6.47427e+06	7.81585e+06	6.79241e+06	1.03927e+07	8.59321e+06	4.60051e+06	7.91453e+06
305.154	305.148	305.154	2.27141	2.05747	2.56863	44	1.33384e+07	75041	1.28042e+07	8.41906e+06	2.09843e+07	1.86008e+07	2.7639e+07	1.83294e+07	1.50646e+07	1.51874e+07	9.1394e+06	8.82048e+06	2.11427e+07	2.02022e+07	1.92732e+07	1.34541e+07	1.05266e+07	5.47238e+06	6.50142e+06	1.48094e+07	1.35867e+07	1.49278e+07
620.428	620.428	620.428	1.02519	0.869317	1.18215	34	5.49006e+06	87596	7.11879e+06	3.91897e+06	3.04804e+06	4.93526e+06	7.70807e+06	5.01656e+06	3.99839e+06	8.34107e+06	7.3592e+06	5.11977e+06	5.81134e+06	5.62905e+06	5.60336e+06	5.2287e+06	8.55867e+06	4.0966e+06	5.38559e+06	7.13936e+06	8.60426e+06	6.36272e+06
664.453	664.453	664.453	1.04798	0.913067	1.16065	33	6.7347e+06	91695	8.88468e+06	5.30035e+06	3.4997e+06	5.93606e+06	9.68599e+06	6.05709e+06	4.48949e+06	1.0623e+07	9.10045e+06	6.54763e+06	7.06313e+06	7.08533e+06	6.72217e+06	6.22501e+06	1.1016e+07	4.8759e+06	6.82645e+06	9.1978e+06	1.12709e+07	7.81061e+06
245.133	245.133	245.133	1.0256	0.891183	1.16065	33	6.92806e+06	70243	1.30608e+07	2.06466e+07	1.70718e+07	1.36437e+07	7.86174e+06	1.6935e+07	5.48739e+06	1.55122e+06	7.21695e+06	2.77105e+06	1.81158e+06	9.7886e+06	4.89747e+06	4.38657e+06	4.44064e+06	3.86873e+06	5.70831e+06	5.18721e+06	3.03797e+06	4.06826e+06
493.306	493.306	493.306	1.00267	0.869317	1.13428	33	5.03689e+06	69795	7.56211e+06	7.37719e+06	6.55797e+06	6.6962e+06	5.64224e+06	5.56037e+06	5.35946e+06	5.25279e+06	4.87095e+06	3.91459e+06	5.35782e+06	5.21008e+06	5.10956e+06	4.28892e+06	5.9802e+06	4.11616e+06	4.37025e+06	4.52379e+06	4.74668e+06	4.03108e+06
626.385	626.385	626.385	1.00357	0.869317	1.13428	33	4.23031e+06	82036	5.92909e+06	5.07551e+06	4.08051e+06	6.01413e+06	4.0396e+06	4.35854e+06	4.25992e+06	4.63457e+06	4.22058e+06	3.66689e+06	4.3437e+06	4.32826e+06	3.97815e+06	3.11463e+06	6.2763e+06	3.65775e+06	5.72233e+06	3.82482e+06	4.59567e+06	3.32168e+06
349.176	349.176	349.176	2.48827	2.14107	2.80205	53	1.08712e+07	72652	2.25221e+07	8.77664e+06	8.46179e+06	5.90517e+06	1.01667e+07	1.06981e+07	3.90371e+06	1.92775e+07	6.59295e+06	1.32798e+07	8.01804e+06	1.55143e+07	1.31803e+07	1.43572e+07	1.14234e+07	1.38006e+07	4.86142e+06	2.14818e+07	2.25317e+07	8.89364e+06
713.437	713.437	713.437	1.09451	0.913067	1.19663	36	8.11256e+06	80587	1.22046e+07	2.7793e+06	9.00712e+06	1.39846e+07	7.71761e+06	6.13954e+06	9.44911e+06	5.57682e+06	5.55325e+06	6.8159e+06	9.9265e+06	1.05909e+07	8.84964e+06	6.53626e+06	1.40118e+07	8.35229e+06	9.6557e+06	7.7107e+06	1.00773e+07	6.38778e+06
460.262	460.262	460.262	1.00258	0.84745	1.17847	38	4.72977e+06	77834	2.40427e+06	2.54367e+06	3.42418e+06	4.27122e+06	4.40537e+06	4.62382e+06	4.99231e+06	4.89114e+06	4.04678e+06	7.88681e+06	4.4583e+06	4.11312e+06	4.47224e+06	4.1518e+06	4.04171e+06	8.18411e+06	3.7321e+06	6.06872e+06	5.55019e+06	6.02713e+06
713.437	713.437	713.437	1.54745	1.39015	1.74595	33	9.39511e+06	74036	1.09842e+07	8.62819e+06	7.39444e+06	1.07136e+07	5.67169e+06	7.17869e+06	6.46173e+06	1.11014e+07	8.75398e+06	6.21103e+06	8.99558e+06	1.03941e+07	9.10367e+06	8.63813e+06	1.77371e+07	1.18264e+07	1.30191e+07	1.07252e+07	1.5849e+07	6.93802e+06
393.206	393.206	393.206	2.70535	2.55107	3.03372	43	1.04561e+07	86993	1.23722e+07	6.42731e+06	6.08457e+06	5.47481e+06	9.56379e+06	7.32284e+06	5.14028e+06	3.81675e+07	7.65228e+06	9.54163e+06	1.20684e+07	1.29708e+07	1.14968e+07	2.28509e+07	9.21427e+06	8.01137e+06	3.47163e+06	2.3057e+07	1.02936e+07	6.79363e+06
560.407	560.407	560.407	1.13319	0.869317	1.3464	58	7.2058e+06	74444	7.04893e+06	2.57977e+06	4.56139e+06	6.30331e+06	6.85017e+06	6.02486e+06	5.25044e+06	9.3738e+06	7.71761e+06	6.86623e+06	7.28888e+06	8.74172e+06	8.31841e+06	8.52031e+06	1.30418e+07	5.77959e+06	7.75593e+06	1.07121e+07	1.38175e+07	5.92435e+06
736.51	736.51	736.51	1.13336	0.996267	1.3231	36	7.15031e+06	83094	5.78329e+06	3.52328e+06	3.94605e+06	5.15999e+06	5.69586e+06	4.6494e+06	4.22127e+06	8.77855e+06	6.38392e+06	6.44793e+06	6.50179e+06	7.54645e+06	7.34054e+06	7.97467e+06	1.28051e+07	8.8564e+06	8.00048e+06	1.01052e+07	1.59235e+07	7.63086e+06
692.488	692.488	692.488	1.02885	0.913067	1.16065	29	6.40159e+06	74038	4.94027e+06	3.1702e+06	3.29619e+06	4.09178e+06	5.17406e+06	3.93861e+06	4.50398e+06	8.80349e+06	5.76609e+06	8.66016e+06	7.18425e+06	7.71992e+06	6.09525e+06	6.72242e+06	1.05509e+07	7.69815e+06	5.01137e+06	8.52199e+06	1.40753e+07	6.72171e+06
757.458	757.458	757.458	1.70872	1.5549	1.93237	33	9.31634e+06	72432	1.05934e+07	6.16518e+06	6.52617e+06	1.0148e+07	7.40521e+06	6.82995e+06	5.59825e+06	1.23156e+07	7.85806e+06	6.03017e+06	8.79462e+06	1.38584e+07	8.82542e+06	7.98506e+06	1.84283e+07	1.06371e+07	1.31921e+07	1.25127e+07	2.1234e+07	6.4035e+06
576.401	576.401	576.401	1.00357	0.869317	1.13428	35	3.7882e+06	60848	4.62386e+06	2.78867e+06	2.33413e+06	3.27073e+06	5.33014e+06	3.39486e+06	2.89184e+06	5.60905e+06	4.70049e+06	3.98359e+06	3.91032e+06	3.72232e+06	3.93419e+06	3.82192e+06	5.91659e+06	2.88151e+06	3.48613e+06	4.90737e+06	6.02102e+06	4.38947e+06
437.227	437.227	437.227	2.95212	2.7797	3.33715	39	7.82213e+06	71548	1.32331e+07	5.13812e+06	6.70116e+06	4.43388e+06	7.62466e+06	4.94008e+06	2.45728e+06	2.04998e+07	3.73042e+06	6.62352e+06	9.76104e+06	6.10797e+06	9.68252e+06	1.33609e+07	1.35998e+07	6.2493e+06	3.92075e+06	2.47413e+07	1.08832e+07	5.22802e+06
582.361	582.361	582.361	1.00315	0.869317	1.13428	34	3.20018e+06	71362	4.72797e+06	4.12902e+06	3.48872e+06	4.6254e+06	3.32683e+06	3.59205e+06	3.38999e+06	3.4155e+06	3.23828e+06	2.61282e+06	3.40283e+06	3.46611e+06	3.16987e+06	2.57186e+06	4.37364e+06	2.75815e+06	3.69432e+06	2.91803e+06	3.42609e+06	2.58565e+06
132.075	132.075	132.075	4.9406	4.86195	5.36087	31	7.62172e+06	74444	8.11409e+06	685951	850437	15349.4	8.02268e+06	2.39327e+06	366549	1.18784e+07	5.29712e+06	2.56526e+06	2.33936e+06	1.30843e+07	1.34734e+06	2.14947e+07	8.09004e+06	655515	1.82572e+06	5.90501e+07	4.86927e+07	1.8244e+07
516.38	516.38	516.38	1.02367	0.869317	1.29333	54	3.53842e+06	69824	2.50762e+06	1.60047e+06	2.99473e+06	3.40222e+06	2.94783e+06	1.85714e+06	1.85522e+06	3.08125e+06	2.52269e+06	4.65945e+06	3.60337e+06	5.80252e+06	5.76317e+06	6.2158e+06	3.87999e+06	2.59528e+06	1.95512e+06	3.9372e+06	4.88818e+06	3.04839e+06
118.082	118.082	118.086	5.68268	5.3008	6.01658	45	9.49943e+06	99049	1.62129e+07	5.4841e+06	2.70529e+06	2.40742e+06	1.64158e+07	8.38036e+06	803189	1.18149e+07	9.39335e+06	5.70334e+06	9.98847e+06	1.66606e+07	5.75924e+06	1.1883e+07	4.49511e+06	2.18597e+06	5.52536e+06	1.61888e+07	3.01358e+07	3.39785e+07
192.155	192.155	192.155	1.29375	1.05708	1.51677	45	1.42148e+07	106045	3.47896e+06	3.04689e+07	2.17333e+07	1.88963e+07	1.73815e+07	1.20396e+07	6.60267e+06	6.11761e+06	1.19258e+07	609475	2.78135e+07	9.43656e+06	6.34246e+06	1.233e+07	2.0857e+07	466774	1.9168e+07	4.10844e+06	2.50678e+07	4.29924e+06
669.41	669.41	669.41	1.4332	1.27397	1.6126	33	6.64354e+06	73173	8.67362e+06	8.39066e+06	5.80834e+06	9.23123e+06	3.98769e+06	5.41055e+06	5.19567e+06	6.36168e+06	4.98163e+06	4.52444e+06	6.62274e+06	8.4262e+06	6.15027e+06	5.25321e+06	1.16209e+07	8.3707e+06	9.74147e+06	6.08136e+06	9.84299e+06	3.75149e+06
736.51	736.51	736.51	1.51333	1.34758	1.71923	36	1.15193e+07	499200	1.16966e+07	6.61082e+06	7.20219e+06	1.06106e+07	1.04286e+07	1.12948e+07	1.04582e+07	1.42335e+07	1.31388e+07	1.61243e+07	1.29018e+07	1.46763e+07	1.30859e+07	9.0378e+06	1.44735e+07	1.03851e+07	1.47812e+07	1.43327e+07	2.00078e+07	5.64502e+06
124.086	124.082	124.086	22.536	22.4111	22.6382	22	8.41557e+06	319930	8.72917e+06	8.31989e+06	8.31907e+06	9.20181e+06	1.17419e+07	1.16348e+07	1.17395e+07	7.59838e+06	7.57586e+06	8.93796e+06	8.88183e+06	8.46731e+06	8.95169e+06	6.88029e+06	6.86502e+06	6.59949e+06	6.57151e+06	6.83621e+06	6.91401e+06	7.13588e+06
670.41	670.41	670.419	1.02777	0.891183	1.13428	33	4.40317e+06	446769	6.06473e+06	5.20902e+06	3.96825e+06	6.44766e+06	4.07735e+06	4.46281e+06	4.44374e+06	4.74736e+06	4.38004e+06	4.15629e+06	4.64204e+06	4.63756e+06	4.0697e+06	3.14359e+06	6.71962e+06	3.81415e+06	6.24099e+06	3.98349e+06	4.68831e+06	3.34366e+06
649.46	649.46	649.467	1.32848	1.21467	1.50612	32	5.73581e+06	252640	6.23482e+06	3.33349e+06	3.51003e+06	5.76052e+06	4.70793e+06	5.21334e+06	4.5703e+06	6.83619e+06	6.58038e+06	6.22363e+06	6.02931e+06	6.51202e+06	6.12616e+06	5.13447e+06	1.11917e+07	5.76971e+06	6.89943e+06	6.38675e+06	1.04266e+07	5.33892e+06
806.556	806.556	806.556	6.05642	6.0029	6.44328	32	4.47775e+06	475129	5.23937e+06	581799	1.68595e+06	2.76058e+06	1.6678e+07	1.28196e+06	657645	8.88062e+06	1.32411e+07	2.83866e+06	3.33883e+06	3.81448e+06	4.1563e+06	1.09336e+06	6.79622e+06	2.46503e+06	1.16115e+07	1.07203e+07	6.06419e+06	5.08858e+06
481.253	481.253	481.253	3.19112	3.0686	3.58433	34	7.8355e+06	442393	1.68106e+07	3.86714e+06	8.1708e+06	5.23256e+06	5.86807e+06	3.57697e+06	2.93598e+06	2.20286e+07	4.51791e+06	5.19148e+06	8.56623e+06	9.35354e+06	8.59663e+06	1.78711e+07	1.14871e+07	5.37804e+06	3.03836e+06	2.32325e+07	8.16694e+06	3.80924e+06
415.208	415.208	415.208	1.00273	0.869317	1.13428	33	3.36612e+06	176771	1.97022e+06	1.94192e+06	2.8859e+06	3.40286e+06	3.7805e+06	3.45796e+06	3.97877e+06	3.82357e+06	3.75565e+06	3.77609e+06	3.27884e+06	2.85419e+06	3.60631e+06	2.75821e+06	3.11027e+06	3.5006e+06	3.50083e+06	3.547e+06	3.22805e+06	3.78853e+06
780.536	780.536	780.536	1.2294	0.913067	1.3464	46	6.7811e+06	71101	6.92433e+06	4.80776e+06	3.95955e+06	6.07995e+06	6.46605e+06	5.92139e+06	5.00413e+06	8.34396e+06	7.80965e+06	7.04438e+06	7.20192e+06	1.04224e+07	6.93736e+06	6.14573e+06	1.04613e+07	6.28893e+06	7.58624e+06	8.22451e+06	1.08266e+07	7.09871e+06
708.476	708.476	708.485	1.11003	0.979333	1.19663	33	5.84319e+06	35924	8.04968e+06	3.68088e+06	3.56767e+06	6.13077e+06	9.06991e+06	5.86546e+06	3.90076e+06	8.6708e+06	8.1465e+06	4.61459e+06	6.28405e+06	6.63638e+06	5.84411e+06	5.7414e+06	1.00329e+07	4.6649e+06	1.43466e+06	8.18299e+06	1.08283e+07	6.70232e+06
851.391	851.388	851.391	1.00238	0.84745	1.13428	33	4.7083e+06	24447	5.05042e+06	5.14676e+06	6.16458e+06	5.80814e+06	5.89652e+06	5.59918e+06	6.20673e+06	4.41646e+06	3.73443e+06	3.90176e+06	5.63209e+06	5.14136e+06	4.9734e+06	3.58702e+06	3.19608e+06	3.8522e+06	4.87501e+06	5.04481e+06	3.38555e+06	5.07923e+06
801.487	801.487	801.487	1.9046	1.74587	2.14515	33	7.54721e+06	69697	8.01534e+06	5.87964e+06	6.34363e+06	9.80939e+06	5.16643e+06	6.71804e+06	4.11086e+06	7.04694e+06	8.16294e+06	4.48517e+06	9.16973e+06	8.21089e+06	8.57477e+06	7.39102e+06	1.52492e+07	7.39414e+06	1.25982e+07	7.09996e+06	1.23347e+07	6.56663e+06
605.438	605.438	605.438	1.00357	0.869317	1.11405	33	2.57941e+06	138147	2.21625e+06	1.22951e+06	1.2847e+06	1.48036e+06	2.31111e+06	1.57063e+06	1.47687e+06	3.34141e+06	2.25461e+06	4.01748e+06	2.9443e+06	3.07799e+06	1.62188e+06	3.09709e+06	3.80332e+06	2.69951e+06	2.28693e+06	3.43693e+06	4.66927e+06	2.65362e+06
496.331	496.331	496.331	7.04142	6.97527	7.33807	33	3.53057e+06	141162	8.91603e+06	1.5688e+06	3.39526e+06	1.86565e+06	5.34213e+06	1.56944e+06	1.04194e+06	7.02093e+06	4.40459e+06	3.11979e+06	3.86039e+06	5.34733e+06	3.61668e+06	3.7778e+06	5.16278e+06	1.80984e+06	3.64675e+06	7.96533e+06	8.11686e+06	4.69076e+06
289.155	289.155	289.155	1.05013	0.913067	1.22807	33	4.40819e+06	132639	6.54652e+06	9.7715e+06	7.25292e+06	6.54246e+06	3.88564e+06	8.08525e+06	5.06088e+06	2.95646e+06	3.89902e+06	2.8364e+06	3.32974e+06	5.06709e+06	3.94631e+06	3.15014e+06	3.04995e+06	3.59521e+06	3.70437e+06	2.93482e+06	1.80504e+06	2.95178e+06
123.088	123.088	123.088	2.57904	2.37762	3.01547	30	7.88348e+06	124799	1.03152e+07	8.01096e+06	7.70773e+06	7.96889e+06	9.47617e+06	7.3832e+06	8.32364e+06	6.7363e+06	7.05549e+06	7.42406e+06	7.6261e+06	6.99477e+06	7.83941e+06	9.17295e+06	9.98088e+06	5.78809e+06	6.75627e+06	8.63328e+06	8.17927e+06	5.54161e+06
693.486	693.486	693.486	1.40987	1.25093	1.58607	33	6.37566e+06	141951	6.32748e+06	4.1589e+06	4.07262e+06	5.82451e+06	5.18548e+06	6.05015e+06	5.01652e+06	7.20994e+06	7.31433e+06	7.38028e+06	6.55269e+06	7.74995e+06	7.09464e+06	4.48447e+06	1.03639e+07	6.27578e+06	8.30601e+06	6.91231e+06	9.71696e+06	6.00653e+06
649.46	649.46	649.469	1.00315	0.869317	1.18215	34	2.45761e+06	147764	2.08438e+06	1.10875e+06	1.21515e+06	1.43519e+06	2.14055e+06	1.46222e+06	1.39108e+06	3.41618e+06	2.06825e+06	3.96397e+06	2.83001e+06	2.77499e+06	2.49753e+06	2.82838e+06	3.69639e+06	2.76315e+06	2.31752e+06	3.26379e+06	4.74357e+06	2.4894e+06
664.453	664.453	664.453	1.42673	1.27397	1.6126	33	4.90744e+06	146596	3.96868e+06	4.07029e+06	3.74118e+06	6.60858e+06	4.26113e+06	4.3127e+06	3.84009e+06	4.53001e+06	5.69981e+06	4.09685e+06	5.11729e+06	5.03003e+06	4.37896e+06	3.90091e+06	9.67011e+06	5.41289e+06	6.6053e+06	4.51749e+06	8.05268e+06	3.87915e+06
538.334	538.334	538.334	1.04575	0.869317	1.2488	63	2.13493e+06	142746	3.39584e+06	3.17226e+06	2.46088e+06	3.12223e+06	2.36687e+06	2.48595e+06	2.37978e+06	767852	2.22019e+06	1.81553e+06	2.39551e+06	2.32994e+06	664031	1.8269e+06	2.95449e+06	1.93992e+06	2.30222e+06	2.04308e+06	2.26477e+06	1.79064e+06
734.557	734.557	734.559	6.20107	6.16265	6.58837	33	2.83965e+06	23089	5.38655e+06	1.14638e+06	164909	8.90342e+06	1.7881e+07	7.04187e+06	66362	9.72891e+06	1.4101e+07	6.41136e+06	205991	458434	218505	220452	443556	80808.4	2.56261e+06	835462	974946	544836
605.438	605.438	605.438	1.27667	1.14673	1.42618	31	4.7622e+06	110666	4.69919e+06	2.21384e+06	2.99819e+06	4.53587e+06	4.15075e+06	4.12238e+06	3.69451e+06	6.05898e+06	5.11102e+06	5.03554e+06	4.76358e+06	5.55596e+06	5.42093e+06	4.19992e+06	8.39234e+06	5.03291e+06	5.52985e+06	6.05784e+06	8.34131e+06	4.61257e+06
525.285	525.277	525.285	3.41555	3.31443	3.82503	24	4.26946e+06	154712	8.92021e+06	723771	4.01678e+06	3.34633e+06	6.1088e+06	214797	916.303	1.11119e+07	2.63711e+06	3.19538e+06	2.4927e+06	5.37091e+06	4.4877e+06	6.73297e+06	7.20122e+06	3.04318e+06	146439	1.50527e+07	6.00855e+06	9863.63
845.516	845.516	845.516	2.07774	1.93915	2.2529	32	4.64225e+06	12359214	5.77329e+06	3.57994e+06	3.02675e+06	5.5726e+06	3.98651e+06	3.49933e+06	2.88629e+06	5.2855e+06	4.40354e+06	2.9622e+06	5.0257e+06	7.45317e+06	4.64169e+06	3.7074e+06	1.08627e+07	4.64721e+06	6.92344e+06	5.25809e+06	8.97942e+06	3.30193e+06
708.477	708.476	708.485	1.54454	1.39015	1.74595	32	5.86322e+06	417413	6.47961e+06	5.46155e+06	4.13361e+06	6.96148e+06	6.03506e+06	6.06152e+06	4.36773e+06	6.21386e+06	7.82617e+06	4.9583e+06	6.79893e+06	6.79096e+06	5.63121e+06	3.04773e+06	1.02094e+07	5.20319e+06	8.38979e+06	5.77404e+06	9.06803e+06	5.08833e+06
137.041	137.041	137.045	2.81882	2.64902	3.02085	38	5.88845e+06	187732	1.12654e+07	0	887394	489933	2.20036e+07	795452	0	3.40068e+06	2.40722e+06	918009	4.60229e+06	4.25236e+06	3.93956e+06	6.39066e+06	6.40936e+06	531452	330415	3.77126e+07	5.11267e+07	415573
625.385	625.385	625.385	1.3432	1.20503	1.53265	33	5.83803e+06	6171264	8.32207e+06	7.87576e+06	5.67663e+06	9.75048e+06	4.009e+06	5.61816e+06	5.47878e+06	5.28556e+06	4.67517e+06	5.12148e+06	6.42946e+06	6.51445e+06	5.29223e+06	3.59847e+06	9.06955e+06	6.19662e+06	8.72278e+06	4.93681e+06	7.043e+06	3.26765e+06
760.572	760.572	760.572	6.15608	6.10965	6.40655	31	2.78805e+06	4781752	4.49523e+06	745922	300332	5.07695e+06	1.75411e+07	4.07961e+06	981.952	6.38746e+06	1.12015e+07	2.82288e+06	764579	1.17621e+06	806706	311629	1.42929e+06	463.559	5.3499e+06	2.44766e+06	1.7418e+06	1.56892e+06
665.457	665.449	665.457	1.04798	0.913067	1.16065	33	2.60163e+06	3785176	3.32732e+06	2.03186e+06	1.53617e+06	2.31682e+06	3.611e+06	2.26773e+06	1.73479e+06	4.00847e+06	3.4606e+06	2.75139e+06	2.63555e+06	2.69723e+06	2.56623e+06	2.352e+06	4.05072e+06	2.39871e+06	2.55254e+06	3.38629e+06	4.15287e+06	2.90914e+06
621.434	621.429	621.434	1.02528	0.869317	1.13428	29	2.14965e+06	5415144	2.51547e+06	1.40356e+06	1.68568e+06	1.8844e+06	2.72879e+06	1.75043e+06	1.46948e+06	3.06827e+06	2.75611e+06	2.40389e+06	2.03821e+06	2.10588e+06	1.91905e+06	1.82961e+06	2.92683e+06	2.27038e+06	1.91577e+06	2.45404e+06	3.00775e+06	2.22512e+06
453.201	453.201	453.201	2.95212	2.7993	3.28985	37	4.6098e+06	4521059	6.56126e+06	602139	1.95194e+06	619097	8.01705e+06	3.74211e+06	1.52683e+06	6.52592e+06	5.83442e+06	4.013e+06	5.91514e+06	8.26573e+06	4.12151e+06	7.25477e+06	4.87238e+06	5.28097e+06	3.55372e+06	8.06303e+06	5.02571e+06	7.48851e+06
620.428	620.428	620.428	1.34283	1.21467	1.50612	32	4.77831e+06	7444719	4.95555e+06	4.0187e+06	3.24973e+06	6.31383e+06	5.02054e+06	4.78252e+06	3.66928e+06	5.69321e+06	5.98997e+06	5.01409e+06	5.14035e+06	4.42578e+06	4.30942e+06	3.58907e+06	8.28132e+06	4.9692e+06	6.24432e+06	5.07615e+06	7.25117e+06	4.22932e+06
568.33	568.33	568.33	6.93121	6.79815	7.34485	34	2.62814e+06	642449	3.71569e+06	578020	2.34748e+06	353911	3.11329e+06	134443	229947	5.57188e+06	4.43639e+06	587547	1.97007e+06	2.50474e+06	2.27286e+06	4.27735e+06	4.79872e+06	1.13993e+06	2.01868e+06	1.27677e+07	8.97686e+06	3.45892e+06
532.379	532.379	532.379	1.04645	0.869317	1.3464	65	2.03747e+06	9468	2.36215e+06	1.53181e+06	1.32417e+06	1.74548e+06	2.64599e+06	1.82708e+06	1.63221e+06	4.38298e+06	2.41058e+06	1.75135e+06	2.13271e+06	2.02935e+06	1.22876e+06	2.05595e+06	4.68299e+06	1.56809e+06	1.64815e+06	2.38999e+06	2.81921e+06	2.15017e+06
497.23	497.23	497.23	3.21216	3.08467	3.84078	34	4.27086e+06	746789	3.873e+06	658794	2.9804e+06	926865	6.91034e+06	3.12473e+06	1.34986e+06	5.68325e+06	5.44367e+06	3.64188e+06	4.98714e+06	6.2519e+06	3.51169e+06	7.28257e+06	3.81918e+06	3.57803e+06	2.99515e+06	1.52868e+07	6.02299e+06	6.414e+06
824.562	824.562	824.562	1.34255	1.02075	1.50612	51	3.91061e+06	378007	4.33989e+06	3.05169e+06	2.58011e+06	3.0564e+06	3.87929e+06	3.60709e+06	3.07705e+06	4.75768e+06	4.14697e+06	4.46999e+06	4.1769e+06	4.93483e+06	4.13882e+06	3.86479e+06	7.27237e+06	2.93547e+06	4.06888e+06	4.83702e+06	6.61608e+06	4.16895e+06
124.086	124.082	124.09	1.02544	0.85345	1.16065	22	2.04669e+06	243719	974859	2.36923e+06	1.36384e+06	937915	2.17552e+06	1.12094e+06	3.96305e+06	2.78014e+06	1.76937e+06	2.65787e+06	2.77743e+06	1.22885e+06	1.52806e+06	3.24144e+06	2.48652e+06	2.99356e+06	11086.7	1.43259e+06	1.81904e+06	2.09169e+06
714.441	714.441	714.441	1.09451	0.913067	1.19663	36	3.12664e+06	260107	4.74051e+06	1.06845e+06	3.51758e+06	5.48194e+06	2.95086e+06	2.39247e+06	2.38005e+06	2.18837e+06	2.18338e+06	2.64552e+06	3.90328e+06	4.10836e+06	3.41152e+06	2.5537e+06	5.47517e+06	3.28576e+06	3.77635e+06	3.02208e+06	3.9886e+06	2.50714e+06
758.56	758.56	758.56	6.15725	6.10965	6.5473	33	2.24856e+06	26613	3.23009e+06	578848	530965	3.03578e+06	1.1816e+07	2.776e+06	446121	4.1165e+06	7.10299e+06	1.83894e+06	1.1951e+06	2.07446e+06	1.24494e+06	473922	2.06788e+06	902292	6.41613e+06	3.3042e+06	2.131e+06	2.02725e+06
174.143	174.143	174.143	1.299	1.05708	1.48723	40	6.46368e+06	66544	2.55494e+06	8.40953e+06	1.03592e+07	1.1013e+07	7.71918e+06	9.65555e+06	2.21418e+06	2.94374e+06	8.40305e+06	215943	1.32839e+07	4.81456e+06	3.46798e+06	6.0188e+06	1.03052e+07	344032	1.08033e+07	3.1039e+06	1.20423e+07	2.72941e+06
714.441	714.441	714.441	1.54745	1.39015	1.74595	33	3.6576e+06	59367	4.30954e+06	3.14803e+06	2.86734e+06	4.17954e+06	2.2178e+06	2.76376e+06	2.51861e+06	3.8217e+06	3.42704e+06	2.42735e+06	3.4781e+06	4.07859e+06	3.57298e+06	3.29417e+06	6.8465e+06	4.61666e+06	5.32787e+06	4.21238e+06	6.1647e+06	2.71354e+06
122.095	122.095	122.095	1.07068	0.913067	1.18718	31	3.48171e+06	67197	4.71613e+06	5.75702e+06	3.4939e+06	3.01128e+06	5.62382e+06	3.45311e+06	4.17778e+06	3.53907e+06	3.20094e+06	3.7591e+06	4.06631e+06	3.20563e+06	3.19814e+06	3.61952e+06	2.75209e+06	2.57671e+06	1.70166e+06	3.2985e+06	2.51736e+06	3.30293e+06
449.279	449.279	449.279	1.00273	0.869317	1.13428	33	1.74551e+06	66589	2.33972e+06	2.82202e+06	2.11414e+06	2.40226e+06	1.95729e+06	1.99799e+06	1.96701e+06	1.75816e+06	1.69385e+06	1.44149e+06	1.83201e+06	1.73586e+06	1.80741e+06	1.44064e+06	2.01465e+06	1.39233e+06	1.235e+06	1.52101e+06	1.42427e+06	1.3874e+06
807.564	807.564	807.564	6.04792	6.0029	6.29422	31	2.20997e+06	71019	2.64426e+06	299636	865926	1.39876e+06	8.35098e+06	644452	476.984	4.52031e+06	6.59951e+06	1.44498e+06	1.69876e+06	1.93185e+06	2.13218e+06	569198	3.36471e+06	483.674	5.75103e+06	5.3748e+06	3.03219e+06	2.55625e+06
120.078	120.078	120.078	4.85564	4.52055	5.27703	66	3.0027e+06	77258	3.12683e+06	1.96863e+06	1.23053e+06	422380	1.24943e+06	3.53848e+06	1.22377e+06	6.56675e+06	2.6116e+06	2.77591e+06	2.38371e+06	6.91552e+06	3.218e+06	8.73873e+06	4.48825e+06	1.39188e+06	1.32451e+06	6.34561e+06	5.0388e+06	4.70532e+06
102.127	102.127	102.127	24.7722	24.5225	24.9766	33	5.79352e+06	14152	2.56956e+06	2.97523e+06	1.49579e+06	3.43407e+06	5.25436e+06	9.10112e+06	5.35405e+06	6.29679e+06	6.58506e+06	5.6025e+06	4.98032e+06	5.37338e+06	1.30614e+07	5.43059e+06	5.48588e+06	5.76588e+06	1.09263e+07	2.58792e+06	6.34867e+06	4.98979e+06
758.464	758.464	758.464	1.70872	1.5549	1.93237	33	3.91686e+06	68106	4.38996e+06	3.09448e+06	2.75165e+06	3.97681e+06	3.13508e+06	2.83891e+06	2.53662e+06	5.16595e+06	3.28313e+06	2.7307e+06	3.86436e+06	5.72968e+06	3.68439e+06	3.3408e+06	7.61013e+06	4.40726e+06	5.46769e+06	5.20461e+06	8.78325e+06	2.74621e+06
737.51	737.51	737.519	1.13716	0.996267	1.33893	34	2.81161e+06	60555	2.34136e+06	1.41088e+06	1.60621e+06	2.06861e+06	2.23064e+06	1.87102e+06	1.7079e+06	2.30968e+06	2.55493e+06	2.571e+06	2.60792e+06	3.02501e+06	3.02017e+06	3.20929e+06	5.1563e+06	3.59807e+06	3.22203e+06	4.0529e+06	6.36065e+06	3.07039e+06
852.388	852.386	852.396	1.00238	0.84745	1.13428	33	2.44185e+06	3967	2.64788e+06	2.66597e+06	3.20478e+06	3.01785e+06	3.06101e+06	2.92898e+06	3.18207e+06	2.27676e+06	1.95349e+06	1.99238e+06	2.90496e+06	2.65367e+06	2.62354e+06	1.86022e+06	1.68508e+06	2.01018e+06	2.55993e+06	2.65095e+06	1.6484e+06	2.6211e+06
780.536	780.536	780.536	1.68402	1.5312	1.90583	33	5.48242e+06	4082	6.03041e+06	3.01315e+06	2.97654e+06	4.9806e+06	4.48705e+06	4.83655e+06	5.11239e+06	5.81092e+06	5.60777e+06	7.80191e+06	5.36837e+06	5.75449e+06	5.98993e+06	4.14551e+06	6.29867e+06	4.82327e+06	7.25867e+06	6.49145e+06	9.50776e+06	5.8447e+06
693.486	693.486	693.486	1.02906	0.913067	1.16065	30	2.55694e+06	48446	1.9725e+06	1.2763e+06	1.30146e+06	2.22024e+06	2.01057e+06	1.41844e+06	1.43468e+06	3.41238e+06	2.27655e+06	3.35142e+06	2.89386e+06	3.06154e+06	2.50134e+06	2.69114e+06	4.24487e+06	3.12508e+06	2.1117e+06	3.37612e+06	5.58157e+06	2.71086e+06
192.155	192.155	192.155	3.52092	3.33802	3.72028	29	4.2197e+06	20429	698797	9.67452e+06	4.01415e+06	5.75127e+06	3.87781e+06	1.96162e+06	1.53421e+06	1.58621e+06	4.47042e+06	115640	1.03759e+07	1.9873e+06	1.9459e+06	4.13902e+06	7.05698e+06	354279	1.36417e+07	1.01855e+06	5.2078e+06	3.0826e+06
192.155	192.155	192.155	2.56672	2.37245	2.72412	31	7.51351e+06	107840	274542	5.24221e+07	9.53514e+06	7.25258e+06	4.38493e+06	1.26427e+07	5.20247e+06	1.45419e+06	2.92779e+06	277631	9.19044e+06	1.57759e+06	1.12307e+06	1.52207e+06	6.63092e+06	350124	1.19729e+07	495686	5.00886e+06	2.40696e+06
577.403	577.403	577.408	1.00357	0.869317	1.13428	33	1.49079e+06	89702	1.56594e+06	1.01091e+06	1.39357e+06	1.23125e+06	1.69612e+06	1.12167e+06	1.01991e+06	2.03252e+06	1.73681e+06	1.68357e+06	1.28679e+06	1.36465e+06	1.33643e+06	1.27771e+06	1.95481e+06	2.76493e+06	1.21114e+06	1.7793e+06	1.88186e+06	1.43927e+06
102.127	102.127	102.127	24.1933	23.8414	24.4771	36	8.02724e+06	13275	2.00409e+06	3.65981e+06	5.51956e+06	4.18602e+06	1.03471e+07	6.73493e+06	6.47001e+06	2.78655e+07	1.90092e+07	1.17719e+07	1.49828e+07	3.65618e+06	7.47233e+06	3.51826e+06	6.84993e+06	7.28985e+06	7.48627e+06	7.32434e+06	5.95099e+06	3.71937e+06
214.136	214.136	214.136	1.47378	1.29717	1.68082	37	5.09765e+06	105049	767010	2.28312e+07	1.06379e+07	8.84148e+06	3.51658e+06	6.68007e+06	5.25352e+06	2.29703e+06	2.92186e+06	303260	9.72329e+06	2.051e+06	2.31663e+06	2.30925e+06	8.89022e+06	302375	6.93734e+06	348986	3.03498e+06	6.5999e+06
472.353	472.353	472.353	1.00669	0.869317	1.2519	30	1.44391e+06	13588	963936	885369	1.17241e+06	1.16778e+06	1.89334e+06	964411	944855	230912	1.46751e+06	932437	1.65866e+06	1.58254e+06	2.10059e+06	2.47446e+06	1.59499e+06	1.33439e+06	633609	1.83697e+06	3.064e+06	1.45812e+06
757.458	757.458	757.459	1.12931	0.913067	1.3464	66	2.41156e+06	10635	2.90269e+06	1.69982e+06	2.33939e+06	2.82476e+06	1.99439e+06	2.09418e+06	3.13179e+06	2.95644e+06	2.0175e+06	1.82195e+06	3.7626e+06	2.24887e+06	3.01152e+06	2.01921e+06	3.32426e+06	1.83103e+06	2.5055e+06	1.96924e+06	2.72001e+06	1.5847e+06
438.187	438.187	438.194	1.02533	0.869317	1.13428	30	2.64013e+06	22087	3.51843e+06	2.77506e+06	2.14815e+06	3.26361e+06	3.323e+06	3.19641e+06	3.17325e+06	2.72777e+06	2.3344e+06	1.98856e+06	2.87431e+06	2.54874e+06	2.80396e+06	2.65196e+06	2.07313e+06	1.94049e+06	3.18544e+06	2.79197e+06	2.13804e+06	2.84277e+06
102.127	102.127	102.127	1.10975	0.957133	1.29717	34	4.17848e+06	73793	1.03743e+06	2.24782e+06	2.95641e+06	2.92832e+06	3.86959e+06	3.87639e+06	6.18214e+06	4.35848e+06	4.20401e+06	4.85869e+06	5.3635e+06	4.41472e+06	4.47531e+06	5.05592e+06	3.76811e+06	4.00419e+06	3.92516e+06	3.66732e+06	2.61982e+06	4.55614e+06
752.509	752.509	752.509	1.70637	1.5549	1.93237	33	3.90906e+06	32268	5.45927e+06	3.76676e+06	2.6094e+06	5.11881e+06	4.19714e+06	3.57507e+06	2.72838e+06	4.49659e+06	4.53503e+06	3.66078e+06	3.69294e+06	3.94763e+06	3.0049e+06	3.04977e+06	7.98141e+06	3.42438e+06	4.55783e+06	3.58896e+06	5.26438e+06	2.81032e+06
192.155	192.155	192.155	2.87398	2.74262	3.07693	31	4.19839e+06	519204	256098	1.704e+07	7.67558e+06	7.24572e+06	1.43757e+06	5.24144e+06	2.16519e+06	269472	3.3702e+06	155053	1.25931e+07	549253	790498	865492	2.45672e+06	185434	1.48004e+07	192269	1.57789e+06	3.15265e+06
494.311	494.311	494.311	1.00267	0.869317	1.13428	33	1.39488e+06	34157	2.07049e+06	2.00505e+06	1.84184e+06	1.83741e+06	1.55634e+06	1.51191e+06	1.4803e+06	1.45018e+06	1.35876e+06	1.0951e+06	1.48687e+06	1.43741e+06	1.4344e+06	1.18891e+06	1.63435e+06	1.12363e+06	1.21493e+06	1.24571e+06	1.32013e+06	1.13524e+06
782.559	782.559	782.559	6.07832	6.0256	6.31675	31	2.34978e+06	2924816	3.42123e+06	604015	645937	2.9962e+06	1.08369e+07	2.08539e+06	0	4.17193e+06	7.27963e+06	1.86511e+06	1.4008e+06	2.31542e+06	1.50178e+06	458298	2.28696e+06	541.323	6.29545e+06	3.36526e+06	2.39066e+06	2.41449e+06
737.512	737.51	737.518	1.52135	1.34758	1.71923	33	4.38002e+06	50785	4.68772e+06	2.65375e+06	2.86652e+06	4.27217e+06	4.16557e+06	4.5501e+06	1.78192e+06	3.72716e+06	5.26517e+06	6.25127e+06	5.1763e+06	5.85865e+06	5.27729e+06	3.63354e+06	5.79648e+06	4.2155e+06	6.01569e+06	5.76796e+06	7.96978e+06	2.26733e+06
703.569	703.566	703.569	6.71758	6.6586	7.06773	33	1.69514e+06	107770	4.70277e+06	664375	84192.1	5.76663e+06	1.11295e+07	3.97671e+06	48232.4	3.69987e+06	8.93598e+06	3.26285e+06	120326	200150	115792	130520	177929	57502.9	1.53825e+06	277903	397469	206071
122.095	122.095	122.095	4.5896	4.38475	4.8406	25	7.2322e+06	62870	3.77776e+06	1.22301e+07	1.21151e+07	8.5917e+06	5.14821e+06	1.14101e+07	8.64102e+06	3.89637e+06	4.64469e+06	1.05553e+07	1.01787e+07	5.19007e+06	1.0077e+07	2.9961e+06	6.87023e+06	9.29187e+06	8.59125e+06	4.62026e+06	4.81688e+06	3.90978e+06
102.127	102.127	102.127	4.58952	4.18342	5.13435	39	6.95771e+06	240836	1.04406e+06	3.23913e+06	6.19821e+06	7.81109e+06	6.93787e+06	9.13886e+06	6.55862e+06	1.19137e+07	9.40299e+06	6.6015e+06	8.17841e+06	6.99612e+06	7.4652e+06	5.54724e+06	8.11969e+06	4.60357e+06	5.95542e+06	8.43519e+06	2.45148e+06	6.04102e+06
122.095	122.095	122.095	3.56667	3.30013	3.74432	19	4.98631e+06	150175	4.34609e+06	3.58694e+06	6.63478e+06	4.87761e+06	5.25765e+06	5.46353e+06	5.40688e+06	3.66457e+06	4.55719e+06	5.42044e+06	5.39001e+06	4.49384e+06	5.88729e+06	3.33633e+06	4.14949e+06	4.99927e+06	4.46998e+06	2.93015e+06	2.06729e+06	3.56126e+06
889.538	889.538	889.538	2.25825	2.13393	2.4727	32	2.82934e+06	990796	4.21257e+06	2.79867e+06	1.62381e+06	3.25275e+06	2.37252e+06	2.08143e+06	1.84535e+06	2.97239e+06	2.32892e+06	1.85612e+06	2.91816e+06	3.38416e+06	2.90142e+06	2.32863e+06	8.03884e+06	2.3615e+06	4.03343e+06	2.98898e+06	5.21524e+06	1.81306e+06
781.537	781.537	781.537	1.22643	0.913067	1.3464	48	2.98177e+06	26350	2.96731e+06	2.06662e+06	1.68235e+06	2.63101e+06	2.77234e+06	2.521e+06	2.15884e+06	3.54555e+06	3.31142e+06	3.03094e+06	3.10011e+06	4.91485e+06	2.98155e+06	2.61085e+06	4.52018e+06	2.69988e+06	4.38277e+06	3.55642e+06	4.64331e+06	3.05842e+06
581.358	581.354	581.363	1.26982	1.14673	1.42618	32	3.66338e+06	23966	5.28427e+06	6.0152e+06	3.66683e+06	6.29263e+06	2.63697e+06	3.81451e+06	3.61815e+06	3.67168e+06	3.06197e+06	3.96534e+06	4.1352e+06	4.02799e+06	3.24501e+06	2.01137e+06	5.5023e+06	3.44515e+06	5.63502e+06	2.90731e+06	3.8135e+06	2.03814e+06
192.155	192.155	192.155	1.93395	1.69795	2.30712	47	5.40712e+06	41155	516722	2.25496e+07	6.4376e+06	6.44318e+06	2.57933e+06	5.09182e+06	5.75654e+06	676153	6.66632e+06	114319	5.3462e+06	1.64108e+06	936894	4.63438e+06	5.55684e+06	241149	1.71069e+07	995639	6.62101e+06	5.87772e+06
561.412	561.412	561.412	1.13319	0.869317	1.3464	58	2.38262e+06	84274	2.31354e+06	870434	1.52313e+06	2.09059e+06	2.23586e+06	2.00672e+06	1.78548e+06	3.09057e+06	2.55165e+06	2.26393e+06	2.40098e+06	2.83971e+06	2.72508e+06	2.77475e+06	4.17437e+06	1.93995e+06	2.57743e+06	3.235e+06	4.43139e+06	1.93746e+06
802.492	802.492	802.492	1.90312	1.7699	2.03362	32	3.16649e+06	8249	3.49592e+06	2.53872e+06	2.63378e+06	4.2317e+06	2.09809e+06	2.90118e+06	1.80386e+06	3.04142e+06	2.78267e+06	1.944e+06	3.84885e+06	3.5501e+06	3.7173e+06	3.20776e+06	6.51798e+06	3.18852e+06	5.25655e+06	3.08786e+06	5.63883e+06	2.89056e+06
709.486	709.486	709.486	1.11078	0.979333	1.19663	31	2.47502e+06	589871	3.34284e+06	1.51189e+06	1.55829e+06	2.54627e+06	3.63111e+06	2.30798e+06	1.58859e+06	3.59844e+06	3.33492e+06	2.03075e+06	2.57196e+06	2.73832e+06	2.40801e+06	2.31746e+06	3.94182e+06	2.14403e+06	2.76557e+06	3.24119e+06	4.33401e+06	2.73432e+06
670.41	670.41	670.419	1.4332	1.27397	1.6126	33	2.37972e+06	233753	3.10753e+06	2.97401e+06	2.05882e+06	3.23012e+06	1.43377e+06	1.95184e+06	1.82766e+06	2.24584e+06	1.80001e+06	1.61552e+06	2.37198e+06	2.99517e+06	2.21895e+06	1.86956e+06	4.3297e+06	2.9314e+06	3.51261e+06	2.16697e+06	3.51185e+06	1.35057e+06
576.401	576.401	576.401	1.26485	1.17658	1.42618	30	3.02497e+06	264565	3.6002e+06	2.66092e+06	2.23964e+06	4.084e+06	3.24443e+06	3.30969e+06	2.37875e+06	1.66566e+06	4.16666e+06	3.12338e+06	3.43949e+06	3.45826e+06	2.90499e+06	2.12499e+06	4.95159e+06	3.11662e+06	3.63909e+06	3.14776e+06	4.54426e+06	2.58725e+06
214.136	214.136	214.136	3.5195	3.36218	3.72678	25	2.13754e+06	383835	1.00086e+06	2.19723e+06	1.52661e+06	2.18945e+06	3.13944e+06	383627	380368	2.45068e+06	450181	25946.5	7.88403e+06	2.44868e+06	2.27752e+06	3.85986e+06	7.14462e+06	32519	1.05675e+06	2.18955e+06	6.1734e+06	297389
132.075	132.075	132.075	4.69657	4.49617	4.81797	35	2.01674e+06	242864	2.42288e+06	733084	1.06323e+06	251741	1.36365e+06	2.55237e+06	869333	916062	3.90123e+06	2.81254e+06	2.88841e+06	925746	6.34946e+06	1.46421e+06	2.86596e+06	944367	1.10016e+06	2.15699e+06	3.02643e+06	891082
105.107	105.107	105.107	3.71692	3.33512	4.02278	62	3.77381e+06	455775	7.48966e+06	753794	3.15323e+06	3.54481e+06	4.22551e+06	1.60543e+06	677991	6.44016e+06	7.73903e+06	2.04849e+06	4.39924e+06	5.97875e+06	4.37716e+06	6.51449e+06	4.03581e+06	673865	1.6073e+06	6.81453e+06	6.16043e+06	7.86823e+06
752.509	752.509	752.509	1.14753	0.913067	1.3464	62	2.37177e+06	40314	3.17553e+06	574406	2.03075e+06	5.08775e+06	3.46081e+06	1.19914e+06	1.90987e+06	3.06189e+06	1.81029e+06	2.81059e+06	2.74115e+06	1.41866e+06	2.3666e+06	2.0966e+06	6.44104e+06	962887	1.1869e+06	2.97278e+06	4.14126e+06	1.486e+06
517.384	517.384	517.384	1.02367	0.869317	1.29333	56	1.1382e+06	25574	806788	521874	996978	1.13172e+06	929602	608747	619523	975041	807440	1.5381e+06	1.12127e+06	1.86409e+06	1.81513e+06	2.0125e+06	1.20354e+06	830636	713454	1.2588e+06	1.52568e+06	983927
461.263	461.263	461.27	1.00267	0.84745	1.5232	23	1.18922e+06	868524	701064	705151	1.00311e+06	1.01195e+06	1.29179e+06	1.14711e+06	1.34104e+06	499430	1.10606e+06	2.12016e+06	1.14166e+06	1.18033e+06	1.16188e+06	1.12701e+06	1.11703e+06	1.70339e+06	1.02921e+06	1.68885e+06	1.34462e+06	1.26217e+06
214.136	214.136	214.136	1.17718	1.0239	1.25792	25	3.03454e+06	9630	430907	1.23588e+07	1.92993e+07	5.45951e+06	1.87039e+06	3.32653e+06	3.7311e+06	359029	1.22382e+06	145719	5.52817e+06	869666	1.25096e+06	1.3232e+06	3.01065e+06	235998	3.00997e+06	244926	1.00494e+06	1.30791e+06
192.155	192.155	192.155	3.21313	3.10165	3.3219	18	3.69335e+06	1772117	770205	8.54902e+06	5.76949e+06	6.8219e+06	3.95796e+06	2.84286e+06	1.14353e+06	369930	4.10311e+06	100197	6.84842e+06	928413	1.20958e+06	1.21713e+06	4.73448e+06	119146	9.39925e+06	169982	1.08141e+06	9.58504e+06
262.129	262.129	262.129	2.08498	1.88733	2.40967	47	3.6186e+06	1045393	5.331e+06	1.48089e+06	4.81209e+06	2.59033e+06	3.5751e+06	4.13475e+06	3.56724e+06	5.32841e+06	2.60355e+06	1.0006e+06	2.92864e+06	4.76697e+06	4.78049e+06	5.74063e+06	4.21545e+06	1.87206e+06	3.21254e+06	5.49048e+06	4.89791e+06	1.37486e+06
801.487	801.487	801.487	1.35978	1.0017	1.53265	54	3.36824e+06	768139	3.25135e+06	3.38892e+06	2.02314e+06	4.01883e+06	2.7699e+06	2.24221e+06	3.49977e+06	2.63526e+06	2.40147e+06	2.19996e+06	3.08312e+06	5.3885e+06	4.28216e+06	3.92795e+06	8.67048e+06	4.94725e+06	899996	2.41231e+06	8.32057e+06	2.86017e+06
214.136	214.136	214.136	2.41217	2.15275	2.77602	50	4.40038e+06	7246	473686	6.66746e+06	3.64364e+06	4.51883e+06	2.49002e+06	2.53539e+06	3.42141e+06	3.45763e+06	3.21578e+06	151145	6.62801e+06	2.35481e+06	1.35595e+06	3.9111e+06	1.35298e+07	619702	1.15737e+07	2.93174e+06	7.115e+06	1.53657e+06
846.517	846.517	846.517	2.07774	1.93915	2.2529	32	2.13757e+06	136979	2.65556e+06	1.66807e+06	1.38745e+06	2.5391e+06	1.82874e+06	1.60907e+06	1.34069e+06	2.42454e+06	2.00388e+06	1.3831e+06	2.32085e+06	3.42481e+06	2.13554e+06	1.70457e+06	5.1045e+06	2.16367e+06	3.02338e+06	2.41662e+06	4.17052e+06	1.62615e+06
409.178	409.178	409.178	2.78118	2.58198	3.09943	40	2.43074e+06	61877	1.59369e+06	114721	1.4558e+06	152506	3.58964e+06	1.74151e+06	1.34204e+06	1.60683e+06	2.82452e+06	1.77243e+06	2.52596e+06	4.34762e+06	1.52555e+06	4.03063e+06	1.82607e+06	4.70449e+06	3.20793e+06	6.02256e+06	3.19073e+06	1.51653e+06
524.361	524.361	524.361	6.96425	6.89417	7.28045	31	1.26107e+06	75272	3.46851e+06	715152	1.41754e+06	1.13459e+06	3.00604e+06	944395	495579	2.46141e+06	2.29216e+06	1.43657e+06	1.1303e+06	1.5065e+06	928467	769846	1.42766e+06	698203	1.43825e+06	1.4735e+06	1.58994e+06	1.21656e+06
834.589	834.589	834.589	6.0219	5.95715	6.26012	30	1.37133e+06	136032	1.96847e+06	182598	445744	1.11896e+06	7.31662e+06	406414	0	3.2428e+06	6.61259e+06	1.05506e+06	610000	665786	608614	194569	1.43876e+06	0	2.98339e+06	1.83673e+06	1.07296e+06	1.06678e+06
627.387	627.387	627.395	1.00357	0.869317	1.13428	33	896162	221542	1.24681e+06	1.05818e+06	868883	1.27273e+06	858044	935751	894211	986336	893799	766991	917094	938176	853976	669207	1.32238e+06	772375	1.19871e+06	804088	975405	731031
665.457	665.456	665.457	1.42842	1.27397	1.6126	31	1.87729e+06	116880	1.53226e+06	1.54781e+06	1.78291e+06	2.57574e+06	1.75289e+06	1.65311e+06	1.57473e+06	1.83825e+06	2.26657e+06	1.74521e+06	1.93465e+06	1.97811e+06	1.6748e+06	1.26689e+06	3.62128e+06	3.06979e+06	2.49475e+06	1.72332e+06	2.54805e+06	1.47555e+06
709.486	709.485	709.486	1.54022	1.39015	1.74595	30	2.71188e+06	10715	2.59772e+06	2.28678e+06	2.05571e+06	2.95298e+06	2.56282e+06	2.1256e+06	1.76464e+06	2.72944e+06	3.4327e+06	2.30257e+06	2.21195e+06	2.92107e+06	2.37837e+06	1.31634e+06	4.13369e+06	4.02573e+06	2.80473e+06	2.39884e+06	3.84385e+06	2.1014e+06
102.127	102.123	102.127	0.263992	0.04955	0.476567	44	2.56533e+06	7801	531043	471038	2.00482e+06	1.87827e+06	1.68697e+06	1.71545e+06	1.47892e+06	4.55572e+06	2.85376e+06	1.44281e+06	3.44935e+06	2.94758e+06	3.936e+06	2.61399e+06	3.69214e+06	3.03952e+06	3.51763e+06	2.44549e+06	2.70872e+06	2.41212e+06
625.489	625.489	625.489	1.00312	0.869317	1.04935	28	763868	23220	1.17129e+06	941852	734535	1.19316e+06	752052	820768	797717	885052	802581	641219	808042	818177	707686	368331	1.20667e+06	660542	1.09941e+06	694161	874825	604679
122.095	122.095	122.095	22.7403	22.5928	22.8654	32	4.23367e+06	548948	2.62103e+06	7.20696e+06	3.77523e+06	3.57714e+06	7.64158e+06	3.30065e+06	3.58518e+06	4.24155e+06	4.98858e+06	3.92569e+06	4.39184e+06	3.66001e+06	3.67382e+06	4.01388e+06	3.3811e+06	3.01423e+06	4.26665e+06	5.25775e+06	4.04253e+06	4.18535e+06
460.262	460.262	460.262	1.29631	1.19462	1.36222	20	2.96841e+06	29177	797598	408981	1.83755e+06	2.53661e+06	3.86398e+06	582999	3.23966e+06	2.67619e+06	3.94009e+06	3.563e+06	2.01791e+06	3.17655e+06	3.6001e+06	1.89908e+06	2.35801e+06	5.16926e+06	3.53741e+06	3.54808e+06	3.27151e+06	2.09059e+06
735.566	735.562	735.566	6.20107	6.16265	6.58837	33	1.22326e+06	821927	2.31464e+06	483373	70843.7	3.82868e+06	7.58192e+06	3.01177e+06	32883.5	4.26188e+06	6.01214e+06	2.79779e+06	86182.4	194751	91492.3	95447.2	178452	35248.9	1.09584e+06	351421	434983	231745
214.136	214.136	214.136	1.90376	1.71785	2.05367	32	2.74683e+06	5193876	407912	7.13122e+06	3.78629e+06	3.31927e+06	2.11678e+06	2.2451e+06	1.77129e+06	776491	1.12206e+06	122148	7.05449e+06	1.32905e+06	1.29107e+06	2.28971e+06	4.95326e+06	183248	5.77993e+06	677917	3.51497e+06	1.93244e+06
104.104	104.104	104.104	1.63535	1.54348	1.87527	19	2.11033e+06	28489	8.66666e+06	2.76826e+06	1.39272e+06	607872	1.54157e+06	2.18395e+06	4.16193e+06	4.53794e+06	3.92066e+06	4.79457e+06	815107	2.73963e+06	2.00656e+06	1.95213e+06	620492	810670	577624	3.02951e+06	1.35601e+06	2.30799e+06
541.259	541.251	541.259	3.36993	3.32937	3.50413	20	1.91238e+06	3769	4.25431e+06	25961.9	208969	834516	4.56563e+06	14908.9	14670	2.55148e+06	3.86752e+06	14935	3.37638e+06	3.74493e+06	2.68331e+06	3.82455e+06	2.5957e+06	26904.9	21046.8	5.20039e+06	3.05372e+06	4817.81
761.58	761.58	761.58	6.15608	6.10965	6.40655	31	1.2237e+06	10033	1.96813e+06	340760	128718	2.24947e+06	7.56713e+06	1.78141e+06	0	2.8631e+06	4.9693e+06	1.26958e+06	317988	460118	332148	130332	594051	0	2.2676e+06	1.02336e+06	735844	666583
105.107	105.107	105.107	4.65866	4.39572	4.9983	44	2.48761e+06	9260	1.17569e+07	1.28219e+06	3.62091e+06	1.31149e+06	2.5218e+06	2.03174e+06	1.24077e+06	2.2203e+06	3.89069e+06	3.27138e+06	1.7531e+06	1.71936e+06	1.79605e+06	6.08616e+06	1.93894e+06	967131	1.71694e+06	1.4097e+06	6.18715e+06	3.70655e+06
205.063	205.063	205.063	3.09288	2.90028	3.27543	26	3.41303e+06	242204	459377	1.36533e+07	5.47487e+06	7.76384e+06	2.77194e+06	4.48177e+06	5731.53	581247	2.45818e+06	10253.5	9.70452e+06	1.03082e+06	1.4196e+06	5.60266e+06	6.87919e+06	0	5.71405e+06	600860	3.29151e+06	404969
533.383	533.373	533.383	1.04829	0.84735	1.27225	54	865262	8502	791883	518523	1.10709e+06	649020	882565	591862	570936	587853	718494	792286	688165	712008	377774	675060	1.4605e+06	527841	975032	753752	927784	694829
478.275	478.275	478.275	2.43082	2.19158	2.63698	39	2.0788e+06	7658	2.13296e+06	2.1587e+06	1.69866e+06	3.23922e+06	1.90841e+06	2.05008e+06	1.00676e+06	2.01862e+06	1.72788e+06	1.6204e+06	2.11943e+06	2.2459e+06	2.70734e+06	1.73789e+06	4.32499e+06	1.8128e+06	1.58011e+06	1.82456e+06	2.9993e+06	854238
786.592	786.592	786.592	6.11977	6.07133	6.6586	35	1.11654e+06	28518	1.56121e+06	282454	136281	1.69946e+06	6.71515e+06	1.63496e+06	121622	2.57476e+06	4.38483e+06	940109	344660	608695	343723	167768	677797	228250	2.69605e+06	985549	810343	763907
808.572	808.572	808.572	6.05673	6.0029	6.29422	31	1.36494e+06	342436	1.60987e+06	251336	425081	1.17317e+06	5.2386e+06	742803	733.292	2.53061e+06	3.99724e+06	917804	985326	1.31055e+06	1.18259e+06	310603	1.78609e+06	834.185	4.01712e+06	2.87797e+06	1.7329e+06	1.61594e+06
174.143	174.143	174.143	2.71525	2.20888	3.29465	61	3.93962e+06	155959	1.1568e+06	2.01859e+07	4.63052e+06	3.78552e+06	1.32027e+06	3.27226e+06	1.05624e+06	208992	1.54236e+06	320386	5.05636e+06	1.18385e+06	520427	986435	6.74436e+06	298502	7.98538e+06	494906	2.28874e+06	1.74418e+06
102.127	102.127	102.127	0.706933	0.5172	0.771767	21	3.01117e+06	64572	627440	1.23762e+06	1.45519e+06	1.61918e+06	2.16083e+06	2.22778e+06	3.14242e+06	4.52315e+06	2.7719e+06	2.63552e+06	4.03851e+06	3.17186e+06	3.90919e+06	3.15207e+06	3.61004e+06	3.32343e+06	3.11883e+06	3.09378e+06	2.54228e+06	3.7308e+06
416.207	416.207	416.207	1.00315	0.869317	1.13658	34	883765	192577	497945	529592	800180	944221	996517	940617	1.04783e+06	927406	986242	1.01048e+06	886984	769158	983477	744528	856151	964165	950285	961544	875709	1.02842e+06
671.419	671.419	671.419	1.02777	0.891183	1.16065	33	1.03091e+06	83228	1.42265e+06	1.21568e+06	940733	1.5137e+06	935557	1.03853e+06	1.04257e+06	1.13783e+06	1.02034e+06	977029	1.09273e+06	1.07766e+06	952495	734540	1.53475e+06	884686	1.45311e+06	929312	1.09345e+06	800238
119.082	119.082	119.082	1.00315	0.869317	1.13658	34	896048	80321	500488	519083	771120	921513	951755	925049	1.04339e+06	899390	987873	1.04081e+06	907595	784658	974249	760702	884596	1.00777e+06	1.00569e+06	1.05067e+06	934944	1.0497e+06
518.318	518.318	518.318	7.04142	6.97527	7.31142	31	1.02089e+06	271005	2.53012e+06	575081	1.0947e+06	564964	1.63562e+06	300904	318773	1.83531e+06	1.26159e+06	968144	1.09106e+06	1.54903e+06	1.06988e+06	1.21546e+06	1.33411e+06	0	1.0021e+06	2.43117e+06	2.28712e+06	1.40441e+06
845.516	845.516	845.516	1.57015	1.18173	1.73342	35	2.84403e+06	3108265	2.80494e+06	2.83421e+06	2.76263e+06	2.85953e+06	1.62727e+06	1.94574e+06	1.60385e+06	2.87729e+06	2.20111e+06	1.89967e+06	2.58191e+06	3.26343e+06	2.44187e+06	2.90167e+06	4.65543e+06	2.5752e+06	5.67015e+06	2.88986e+06	6.89509e+06	1.86894e+06
174.143	174.143	174.143	3.54098	3.38612	3.72028	20	2.28019e+06	645449	400382	1.41795e+07	2.42206e+06	2.60776e+06	3.63901e+06	1.48504e+06	682737	801640	1.69339e+06	66125.2	5.39741e+06	1.13297e+06	1.05102e+06	2.22578e+06	3.74257e+06	83375.6	3.32061e+06	594517	2.80541e+06	1.43748e+06
456.264	456.264	456.264	2.25485	2.13393	2.4727	33	1.63571e+06	28262	1.59422e+06	1.50363e+06	1.41006e+06	2.33725e+06	1.22234e+06	1.33098e+06	1.35787e+06	1.3615e+06	1.27294e+06	1.01423e+06	1.62849e+06	2.30831e+06	1.69407e+06	1.30977e+06	3.29959e+06	1.80196e+06	1.6938e+06	1.61729e+06	2.63802e+06	402985
122.095	122.091	122.095	0.207783	0.04955	0.360167	34	2.16584e+06	300799	2.60977e+06	3.44681e+06	4.74167e+06	1.09903e+06	2.34763e+06	2.58834e+06	1.00953e+06	3.53709e+06	1.51867e+06	2.3372e+06	3.43901e+06	1.701e+06	2.00583e+06	2.26564e+06	1.88382e+06	1.41903e+06	850994	808595	2.01676e+06	1.79931e+06
585.277	585.277	585.285	3.70418	3.54527	4.1525	35	1.50043e+06	16757	1.61253e+06	358914	1.78565e+06	429839	1.50797e+06	1.21627e+06	831274	1.96958e+06	1.57123e+06	1.76118e+06	1.27414e+06	759172	689905	1.67099e+06	588308	2.38824e+06	1.8784e+06	3.19657e+06	1.94396e+06	2.38863e+06
650.466	650.462	650.47	1.32848	1.21467	1.50612	32	1.28342e+06	11018	1.43637e+06	769248	790858	1.27689e+06	1.06682e+06	1.17423e+06	1.03036e+06	1.55592e+06	1.46757e+06	1.47365e+06	1.35512e+06	1.46226e+06	1.43485e+06	1.15664e+06	2.45897e+06	1.28807e+06	1.54134e+06	1.41273e+06	2.28637e+06	1.18797e+06
685.386	685.386	685.386	1.04798	0.913067	1.16065	33	1.05055e+06	22031	1.76678e+06	2.41018e+06	1.34921e+06	1.99978e+06	1.1411e+06	1.47845e+06	1.18131e+06	1.1297e+06	1.3008e+06	1.10297e+06	977126	936138	721408	526820	1.03e+06	742255	990451	589751	861927	549672
306.158	306.158	306.158	2.27535	2.03645	2.5674	45	2.11052e+06	187197	1.66741e+06	1.2779e+06	2.73817e+06	2.42294e+06	3.4648e+06	2.37285e+06	1.94803e+06	1.9427e+06	2.20751e+06	1.14891e+06	2.73918e+06	2.61448e+06	2.53255e+06	1.73023e+06	2.91097e+06	2.59431e+06	2.1284e+06	2.06264e+06	1.98501e+06	1.93823e+06
394.206	394.206	394.206	2.70646	2.55107	3.06338	46	1.62289e+06	16255	2.14792e+06	1.16726e+06	1.07039e+06	970761	1.38577e+06	1.32762e+06	520482	3.66816e+06	881505	1.68408e+06	2.13947e+06	2.2835e+06	1.23478e+06	3.96159e+06	1.63329e+06	846806	640140	3.8783e+06	1.81346e+06	1.24976e+06
438.231	438.231	438.231	2.93518	2.77153	3.33715	37	1.65509e+06	19764	3.89948e+06	1.09264e+06	1.31824e+06	892194	1.49273e+06	989113	501918	3.88003e+06	753259	1.35909e+06	1.95189e+06	1.21505e+06	1.17696e+06	2.51841e+06	1.84647e+06	1.27723e+06	827358	7.48636e+06	3.04031e+06	677064
482.353	482.353	482.353	7.17763	7.11065	7.45262	33	847419	38463	1.40367e+07	245224	581168	195683	297767	763261	261509	1.78276e+06	830926	1.00167e+06	325356	635038	320651	345721	401209	176082	447638	463752	552265	438514
759.566	759.566	759.566	6.15533	6.10965	6.34307	29	972689	255411	1.41869e+06	260304	242464	1.33178e+06	5.20543e+06	1.23769e+06	0	1.86776e+06	3.16501e+06	803076	534326	936856	562992	219709	906558	0	2.90577e+06	1.47265e+06	956690	886170
824.562	824.562	824.562	1.91077	1.7699	2.14515	33	2.31507e+06	32625	1.92734e+06	1.78908e+06	1.528e+06	2.73411e+06	983872	2.36718e+06	2.91236e+06	1.40848e+06	1.89457e+06	3.0758e+06	2.53889e+06	1.33411e+06	1.87669e+06	795906	4.445e+06	2.64027e+06	3.38989e+06	1.39413e+06	2.07297e+06	2.7526e+06
583.367	583.36	583.369	1.00315	0.869317	1.13658	34	633658	25225	937111	818418	683932	906971	637182	690675	670546	688837	656286	538433	671990	682075	614183	512040	891700	546986	729032	568869	656382	495515
626.385	626.385	626.387	1.34784	1.20503	1.6966	34	1.98898e+06	29487	2.87994e+06	2.71591e+06	1.28437e+06	3.32284e+06	1.36957e+06	1.96585e+06	1.88014e+06	1.84698e+06	1.60923e+06	1.75539e+06	2.24039e+06	2.23648e+06	1.80679e+06	1.2352e+06	3.1391e+06	2.10355e+06	2.99541e+06	1.69931e+06	2.43281e+06	1.14124e+06
825.567	825.563	825.571	1.35348	1.02075	1.59547	41	1.52241e+06	78437	1.92053e+06	1.18832e+06	1.1517e+06	1.34848e+06	1.72642e+06	1.60526e+06	1.38095e+06	2.111e+06	1.83746e+06	1.98563e+06	1.6981e+06	2.16706e+06	1.43919e+06	689884	2.27426e+06	1.12052e+06	1.71129e+06	2.13757e+06	2.76642e+06	1.84725e+06
729.41	729.41	729.41	1.11599	0.979333	1.21373	32	1.26486e+06	5115	1.90676e+06	2.2928e+06	1.79844e+06	2.64816e+06	1.23378e+06	1.89228e+06	1.62682e+06	1.06099e+06	1.39342e+06	1.30938e+06	1.20849e+06	1.06203e+06	904026	600874	1.25465e+06	987495	1.17293e+06	662827	1.07728e+06	660867
796.533	796.533	796.533	1.86973	1.72182	2.11862	33	2.39915e+06	5161	3.02332e+06	2.22954e+06	1.8485e+06	3.74018e+06	2.09261e+06	2.57086e+06	1.99583e+06	3.1102e+06	2.56654e+06	2.48476e+06	2.45916e+06	1.89331e+06	1.97665e+06	1.30594e+06	3.0575e+06	2.30123e+06	3.12979e+06	2.51182e+06	3.84345e+06	1.85486e+06
497.339	497.339	497.339	7.04145	6.97527	7.33807	33	917186	9392	2.26383e+06	406340	877116	487888	1.39368e+06	414580	282224	1.82974e+06	1.15103e+06	829522	1.00817e+06	1.38293e+06	944621	991208	1.30771e+06	486411	944993	2.01947e+06	2.0753e+06	1.21062e+06
753.511	753.509	753.511	1.70619	1.5549	1.90583	30	2.08195e+06	31545	2.38212e+06	2.07155e+06	1.98772e+06	2.33803e+06	1.89115e+06	1.5305e+06	1.18435e+06	2.75945e+06	2.15672e+06	1.87776e+06	1.57851e+06	1.68793e+06	1.29449e+06	1.37999e+06	3.46746e+06	3.50442e+06	1.96889e+06	1.42596e+06	2.49152e+06	1.22002e+06
621.434	621.425	621.434	1.34255	1.20503	1.50612	31	1.81646e+06	148786	1.78803e+06	1.44121e+06	1.39795e+06	2.31353e+06	1.79727e+06	1.68398e+06	1.32168e+06	2.10555e+06	2.19451e+06	1.827e+06	1.7997e+06	1.88522e+06	1.62049e+06	1.28307e+06	2.85201e+06	3.1134e+06	2.2177e+06	1.80718e+06	2.57261e+06	1.47619e+06
781.537	781.537	781.537	1.68615	1.5549	1.90583	32	2.32973e+06	327205	2.62248e+06	1.32844e+06	1.29681e+06	2.18241e+06	1.80333e+06	2.10513e+06	2.24476e+06	2.53782e+06	2.43381e+06	3.19389e+06	2.34373e+06	2.30701e+06	2.61128e+06	1.83447e+06	2.71406e+06	2.22071e+06	3.22855e+06	2.79742e+06	4.1006e+06	2.52252e+06
122.095	122.095	122.095	0.704033	0.592683	0.724717	17	2.75163e+06	65867	4.23575e+06	3.42816e+06	4.0581e+06	3.4644e+06	2.47068e+06	2.98431e+06	2.81345e+06	2.62824e+06	2.37803e+06	3.04986e+06	2.55992e+06	2.30089e+06	2.31146e+06	2.188e+06	2.49537e+06	2.63401e+06	2.41476e+06	2.30374e+06	2.25262e+06	2.28843e+06
350.184	350.178	350.184	2.45867	2.29765	2.7198	35	1.75963e+06	20679	3.20586e+06	1.25462e+06	2.14762e+06	1.58325e+06	2.72098e+06	1.52367e+06	1.10149e+06	2.77654e+06	814852	1.92724e+06	2.1177e+06	2.23432e+06	1.87852e+06	2.06774e+06	2.67063e+06	1.02101e+06	945551	2.99023e+06	3.09803e+06	1.19618e+06
783.561	783.561	783.561	6.07721	6.0256	6.30252	30	1.10144e+06	64420	1.61238e+06	279202	316004	1.4405e+06	5.05327e+06	991691	465.468	1.97184e+06	3.41821e+06	881412	665722	1.07044e+06	709581	217662	1.08446e+06	1003.95	2.94413e+06	1.5965e+06	1.09538e+06	1.13258e+06
810.591	810.591	810.591	6.04423	5.98002	6.23672	29	1.02464e+06	195411	1.67987e+06	225958	205083	1.54996e+06	5.97577e+06	933683	0	2.33216e+06	3.76326e+06	815538	399717	653092	386248	123297	712640	0	2.55489e+06	946679	739065	775458
500.29	500.29	500.29	2.59809	2.01645	2.86957	56	1.70798e+06	136249	2.02617e+06	1.3664e+06	911914	3.43262e+06	1.31257e+06	1.12172e+06	1.24718e+06	2.57509e+06	1.25634e+06	850388	1.74279e+06	1.8689e+06	2.07822e+06	1.67709e+06	4.40873e+06	1.25697e+06	1.65826e+06	1.76225e+06	2.7008e+06	601541
669.518	669.518	669.518	1.02657	0.891183	1.13428	32	740203	101177	1.10844e+06	844334	658501	1.17449e+06	665009	740410	748200	805510	730651	655327	781612	788779	672301	490341	1.23137e+06	607877	1.09599e+06	647100	827039	541110
641.358	641.358	641.358	1.0251	0.869317	1.13428	33	767549	118968	1.47481e+06	1.70349e+06	1.03777e+06	1.4799e+06	953936	1.16186e+06	815980	780383	959916	721864	680183	674512	556710	424915	700959	490477	661602	466849	664462	435661
648.565	648.565	648.566	1.32523	1.18215	1.50612	31	908300	32174	887941	446243	485347	827657	654141	797069	698845	958114	936277	989848	926161	1.10854e+06	1.0046e+06	627805	1.78448e+06	926205	1.16461e+06	1.05711e+06	1.79909e+06	858129
312.23	312.23	312.236	1.14469	0.9351	1.42462	36	1.53226e+06	28037	1.53843e+06	559628	1.44319e+06	797293	1.45994e+06	1.26376e+06	1.29482e+06	1.08341e+06	1.07029e+06	1.26293e+06	1.20849e+06	2.36159e+06	1.65426e+06	2.44039e+06	1.40514e+06	1.90964e+06	780975	2.32608e+06	1.76282e+06	1.18383e+06
694.494	694.494	694.494	1.4105	1.25093	1.58607	33	1.56679e+06	93873	1.54627e+06	1.01435e+06	959063	1.42043e+06	1.38232e+06	1.47895e+06	1.24939e+06	1.80488e+06	1.6602e+06	1.93384e+06	1.56646e+06	1.89101e+06	1.70364e+06	1.15769e+06	2.46531e+06	1.50946e+06	2.00242e+06	1.74441e+06	2.41006e+06	1.56308e+06
137.041	137.041	137.041	3.22782	3.03268	3.4902	39	1.34779e+06	570108	2.19686e+06	76887.9	856957	0	691468	1.93905e+06	1.1241e+06	594568	2.1651e+06	2.09588e+06	1.37629e+06	1.16584e+06	662437	1.1691e+06	1.44709e+06	832639	1.26584e+06	6.50083e+06	4.54964e+06	3.61251e+06
758.464	758.464	758.464	1.12931	0.913067	1.3464	66	983190	14567	1.21511e+06	726958	983963	1.18757e+06	840909	877595	1.31604e+06	1.25309e+06	844809	764448	923981	963590	1.27849e+06	850245	1.21118e+06	773878	1.03067e+06	830925	1.14229e+06	649355
482.261	482.261	482.261	3.12374	3.0686	3.26277	20	1.32972e+06	56766	3.55358e+06	459984	893605	1.17503e+06	2.14475e+06	262376	2577.21	4.57787e+06	1.00783e+06	333238	1.8697e+06	1.97771e+06	1.84102e+06	3.71868e+06	2.41554e+06	71835.7	119244	4.69776e+06	1.41726e+06	23045.4
890.545	890.543	890.545	2.2652	2.13393	2.47727	33	1.35194e+06	187579	2.01992e+06	1.32275e+06	770660	1.64787e+06	1.11769e+06	973250	868939	1.41767e+06	1.10546e+06	979245	1.41804e+06	1.61524e+06	1.35411e+06	1.08986e+06	3.7988e+06	1.08083e+06	1.8858e+06	1.40218e+06	2.46966e+06	874599
606.44	606.44	606.44	1.00357	0.869317	1.11405	33	564340	29747	494634	268579	288596	329671	511585	346131	339062	720641	495515	854355	651507	666393	362023	627048	826283	537484	517121	736445	1.0084e+06	582898
541.255	541.252	541.259	3.73424	3.5829	4.1405	20	1.28228e+06	23826	198457	479441	3.49948e+06	29993.9	72709.4	2.3401e+06	1.01216e+06	105759	2.57667e+06	2.82501e+06	65265.9	150377	45811.6	243298	72543.4	3.14414e+06	3.47866e+06	321263	100673	4.5499e+06
639.395	639.395	639.401	1.00547	0.869317	1.18215	26	540348	19439	239253	236904	242679	194172	211801	180968	668540	83794.7	169284	222687	579667	649761	580634	544669	442783	841246	1.45094e+06	542739	386764	607866
192.155	192.155	192.155	4.02346	3.8342	4.31038	36	3.14306e+06	112659	27640.6	5.01819e+06	4.08864e+06	6.4447e+06	150939	3.4255e+06	5.97237e+06	195887	2.09171e+06	102982	2.49712e+06	381842	417717	969495	3.70562e+06	145980	3.30437e+06	63435.7	926092	1.57989e+06
685.386	685.386	685.386	1.41688	1.27397	1.6126	33	1.12347e+06	12977	1.96226e+06	2.01072e+06	1.71525e+06	2.59266e+06	910340	1.56096e+06	1.33209e+06	910822	1.0905e+06	936593	1.04405e+06	962909	733675	566242	1.19531e+06	1.01862e+06	1.12321e+06	542952	1.16744e+06	430602
569.334	569.334	569.334	6.9312	6.80353	7.24205	33	859526	59707	1.24392e+06	185708	755313	118974	1.01924e+06	44699.5	73256	1.77787e+06	1.44008e+06	341596	650688	821827	762839	1.36395e+06	1.54344e+06	381166	669046	4.07393e+06	2.85556e+06	1.13236e+06
704.566	704.566	704.572	6.71758	6.6681	7.04818	33	718227	9696	1.97473e+06	283143	41821.9	2.40513e+06	4.7129e+06	1.70076e+06	22766.3	1.52239e+06	3.79958e+06	1.36776e+06	54751.8	83030.2	47189	55264.9	73012.4	23608.7	654978	123135	174397	94451.5
720.58	720.579	720.581	6.22255	6.18552	6.60295	32	715268	205464	1.72309e+06	377825	25224.3	1.74501e+06	3.83339e+06	2.50678e+06	16315.3	2.44395e+06	3.6877e+06	1.4765e+06	32184	117648	32805.4	73635.1	77828.3	639.7	841797	123937	247250	108513
796.533	796.533	796.533	1.39227	1.29043	1.62423	31	1.47026e+06	107805	1.38688e+06	2.0077e+06	1.0842e+06	2.02177e+06	1.52193e+06	1.2942e+06	1.13595e+06	1.52614e+06	1.79484e+06	1.28485e+06	1.5804e+06	1.66959e+06	1.18445e+06	881301	2.51344e+06	1.51945e+06	2.0094e+06	1.39393e+06	2.12859e+06	1.2645e+06
650.463	650.462	650.47	1.00315	0.869317	1.18215	34	573814	229719	486404	254150	284065	331460	491288	338724	336412	778504	493584	906133	627994	659938	579130	658693	899955	640787	726078	735867	1.06898e+06	569723
729.41	729.41	729.41	1.54454	1.39015	1.7954	34	1.61742e+06	36036	2.81334e+06	3.03293e+06	2.49749e+06	3.95976e+06	1.38608e+06	2.39624e+06	2.03e+06	1.32e+06	1.70218e+06	1.63778e+06	1.52411e+06	1.13298e+06	1.12525e+06	673098	1.45973e+06	1.46336e+06	1.56561e+06	786940	1.46527e+06	641211
125.087	125.087	125.087	22.1841	22.1387	22.2068	33	2.04333e+06	134205	1.9966e+06	2.10521e+06	1.88984e+06	2.27592e+06	2.20363e+06	2.05678e+06	1.92083e+06	1.98542e+06	1.89808e+06	2.01989e+06	2.00389e+06	2.05075e+06	1.9339e+06	1.85111e+06	2.09552e+06	1.84407e+06	2.0915e+06	2.28154e+06	2.1716e+06	2.23119e+06
226.948	226.948	226.948	23.41	23.2738	23.6143	27	2.55475e+06	106439	2.61853e+06	1.84225e+06	2.29305e+06	2.5137e+06	2.24652e+06	2.38981e+06	2.42087e+06	1.44626e+06	2.19152e+06	1.33588e+06	1.48695e+06	2.42499e+06	1.27005e+06	1.7098e+06	4.46877e+06	1.07383e+06	1.58308e+06	4.07954e+06	1.72153e+06	1.14721e+06
246.136	246.136	246.136	1.02544	0.891183	1.16065	30	757429	13476	1.40225e+06	2.13472e+06	1.80264e+06	1.47326e+06	839005	1.78626e+06	615182	168424	788325	312767	206179	1.08909e+06	542271	497510	501460	446957	645167	585426	332176	455058
103.952	103.952	103.952	22.502	22.343	22.7062	39	3.99813e+06	82601	1.12376e+06	5.57885e+06	5.17547e+06	2.28041e+06	5.03052e+06	3.7594e+06	1.7846e+06	4.85307e+06	4.33834e+06	4.91607e+06	4.96737e+06	1.18132e+06	4.28968e+06	4.64319e+06	4.42445e+06	1.37078e+06	4.58946e+06	2.91873e+06	4.57867e+06	4.43806e+06
683.421	683.421	683.425	1.02548	0.891183	1.13428	24	647227	47802	244606	237003	293560	216847	233749	200861	822621	84794.8	215979	197953	733485	762455	688694	599110	528111	1.00393e+06	1.89696e+06	653996	493999	730914
629.305	629.305	629.305	3.89378	3.8631	4.05362	19	1.13567e+06	1506334	2.53222e+06	31419.1	37208.5	523224	1.83568e+06	4078.62	0	3.49099e+06	1.26936e+06	5366.67	1.49466e+06	1.77271e+06	1.30888e+06	3.12607e+06	1.61554e+06	9461.93	0	6.14503e+06	2.77932e+06	4702.21
103.952	103.952	103.952	23.6144	23.5462	23.7279	23	1.55348e+06	959360	1.47684e+06	2.00624e+06	4.12271e+06	1.42759e+06	1.6173e+06	1.45455e+06	1.35637e+06	1.46599e+06	1.49314e+06	1.31609e+06	1.4288e+06	1.30407e+06	1.38724e+06	1.39435e+06	1.07786e+06	1.21852e+06	1.22599e+06	1.38459e+06	1.66091e+06	1.16952e+06
473.359	473.359	473.359	1.00273	0.869317	1.29333	33	499787	731132	326085	313436	398477	270186	479278	314152	327109	613037	394314	711333	541347	511414	683510	755990	493996	435602	215604	567586	910416	471044
103.952	103.952	103.952	23.9401	23.7506	24.1236	48	1.63046e+06	31108	1.49652e+06	1.67143e+06	1.65796e+06	1.65169e+06	3.41604e+06	1.23187e+06	1.53253e+06	1.8229e+06	1.47738e+06	1.1207e+06	1.57501e+06	1.42254e+06	1.10211e+06	1.36953e+06	997557	1.35719e+06	1.32718e+06	1.2191e+06	877513	2.6507e+06
103.952	103.952	103.952	23.2285	22.797	23.5235	69	1.84823e+06	5767	1.26543e+06	2.98228e+06	960035	1.4757e+06	1.79892e+06	5.03528e+06	1.48795e+06	1.14051e+06	1.42621e+06	1.28033e+06	4.63064e+06	1.44429e+06	1.78196e+06	1.38624e+06	472400	1.42218e+06	1.52137e+06	4.92714e+06	4.85739e+06	1.20715e+06
205.063	205.063	205.063	3.5764	3.28677	4.31372	39	1.80675e+06	138680	105027	6.6062e+06	2.90193e+06	1.6927e+06	549323	2.25955e+06	2.3506e+06	79315.2	1.03095e+06	108478	1.86119e+06	344504	558002	741700	3.70135e+06	88510.3	2.78085e+06	282360	2.79363e+06	2.0618e+06
889.538	889.538	889.538	1.86392	1.45495	2.06098	33	1.91792e+06	67481	2.54594e+06	865393	942340	3.04611e+06	1.12459e+06	1.95378e+06	1.04927e+06	1.79698e+06	1.47987e+06	1.06009e+06	2.8758e+06	3.3597e+06	1.51239e+06	2.29805e+06	4.42034e+06	1.42448e+06	3.55734e+06	1.72877e+06	2.82633e+06	1.37835e+06
713.437	713.436	713.437	2.05103	1.91495	2.22537	25	796365	42164	925114	534406	734522	965000	135309	673526	110467	339041	608503	586897	620161	794036	652887	574426	1.44032e+06	142992	1.14874e+06	576892	1.13229e+06	102662
813.673	813.673	813.677	6.58818	6.54072	6.95018	35	787071	89532	1.86838e+06	353781	27478.9	2.11766e+06	4.81147e+06	1.93824e+06	0	2.58475e+06	3.79134e+06	1.69107e+06	23405.3	51993.3	25388.7	49979.9	76279.1	3333.3	920148	185086	237732	153137
226.948	226.948	226.948	23.8368	23.6422	24.0684	28	1.74488e+06	127773	1.77756e+06	1.93733e+06	1.71166e+06	6.81511e+06	6.61904e+06	5.49015e+06	1.35937e+06	1.17855e+06	1.30886e+06	1.4547e+06	1.16497e+06	1.25073e+06	1.15334e+06	1.1678e+06	1.29593e+06	998622	824703	900191	851480	1.56057e+06
753.511	753.509	753.511	1.14753	0.913067	1.4857	58	1.07589e+06	7501	1.32866e+06	249988	944158	2.18745e+06	1.46102e+06	1.20189e+06	819909	1.29183e+06	764276	1.1185e+06	1.15832e+06	1.17518e+06	1.03192e+06	896774	2.71337e+06	1.0001e+06	491861	1.20795e+06	1.88064e+06	633035
405.255	405.255	405.255	1.00273	0.869317	1.13428	33	570077	21247	682540	996380	679575	717740	698799	680910	622168	561353	533401	471324	600263	583641	614207	522381	630330	460372	292739	522762	478989	475434
590.311	590.311	590.316	6.93122	6.82807	7.29122	33	769176	26585	1.15222e+06	214461	787080	111561	925898	50835.7	95331.4	1.28824e+06	1.26646e+06	335614	579622	724870	640091	1.22016e+06	1.29332e+06	404891	596825	3.21569e+06	2.25961e+06	1.14705e+06
116.069	116.069	116.069	5.38408	5.02693	5.6945	35	1.59093e+06	212639	5.3526e+06	402755	311185	139007	1.95412e+06	1.22103e+06	269196	3.80388e+06	1.46332e+06	746993	1.10197e+06	3.15644e+06	1.35612e+06	3.24023e+06	854768	52501.8	379519	6.4457e+06	4.13835e+06	2.32493e+06
835.594	835.594	835.594	6.02153	5.95715	6.21552	29	694926	250149	1.01029e+06	92163.9	223754	560843	3.77098e+06	208991	1740.24	1.6597e+06	3.39223e+06	544173	300241	333398	304606	96283.5	714747	684.163	1.49074e+06	919234	543097	539976
556.437	556.435	556.437	1.0027	0.869317	1.13658	30	501355	18656	111651	47408.8	365332	92852	126377	42339.9	78091.6	314955	270934	1.04183e+06	79340.7	230528	110309	136643	70016.7	1.81662e+06	138505	106186	209796	124196
784.574	784.574	784.574	6.112	6.06433	6.36182	31	849748	100008	1.10852e+06	240384	201281	1.12408e+06	3.70379e+06	914053	927.787	1.60058e+06	2.51985e+06	706418	486490	890838	547128	185477	829068	1281.4	2.632e+06	1.15521e+06	790018	947662
828.542	828.542	828.542	6.05612	5.9958	6.44328	33	712694	31944	799946	128962	468763	474870	1.96408e+06	258134	213654	952385	2.14929e+06	562166	514340	596138	731329	190871	859305	614572	1.78718e+06	1.33873e+06	865198	1.06026e+06
520.331	520.331	520.331	7.02287	6.9611	7.31887	33	703671	21773	1.05721e+06	225883	592872	182019	877241	166167	108911	1.20561e+06	779720	340615	804176	1.03201e+06	745297	1.0185e+06	1.3985e+06	307369	612177	2.85987e+06	2.645e+06	1.03801e+06
526.282	526.282	526.29	5.71958	5.63387	6.079	21	982124	133392	1.92007e+06	350358	402203	293780	996777	445140	0	2.62867e+06	1.53011e+06	523076	894685	1.20341e+06	710215	1.3892e+06	1.83779e+06	585583	1.11016e+06	3.11991e+06	2.72008e+06	1.54156e+06
103.952	103.952	103.952	24.25	24.1365	24.3182	25	1.31532e+06	73716	1.91328e+06	1.11039e+06	1.45499e+06	1.42434e+06	1.54923e+06	1.16923e+06	1.25469e+06	1.21656e+06	1.20031e+06	1.19069e+06	1.39471e+06	1.17706e+06	1.21456e+06	1.09708e+06	835548	1.0412e+06	794295	791641	1.07401e+06	2.15278e+06
757.458	757.458	757.464	2.25047	2.08133	2.70428	32	652854	8390	839543	547510	581792	882079	124493	614488	502010	157447	705399	527267	799166	502205	605772	514217	1.46476e+06	738682	1.08337e+06	579932	924550	586136
181.007	181.007	181.007	2.73027	2.64088	2.80892	19	1.63041e+06	68847	5.50337e+06	270781	1.55576e+06	783588	3.29703e+06	1.31723e+06	213488	3.3496e+06	1.60604e+06	1.21075e+06	1.89545e+06	3.08191e+06	3.39903e+06	1.36508e+06	2.96916e+06	230286	782920	2.43102e+06	1.9873e+06	1.17352e+06
830.555	830.555	830.559	6.02572	5.95715	6.27152	31	753746	96132	856328	141646	451314	399808	1.50617e+06	223138	1209.46	1.65695e+06	1.91505e+06	523367	694300	825031	917338	297968	1.33073e+06	613.134	1.80583e+06	1.93403e+06	1.15815e+06	1.23947e+06
606.44	606.439	606.44	1.27798	1.14673	1.5899	32	1.04026e+06	52480	1.02172e+06	489173	663331	985662	901273	920867	803845	1.29592e+06	1.10672e+06	1.09754e+06	1.05001e+06	1.19636e+06	1.18311e+06	941472	1.82402e+06	1.10553e+06	1.21164e+06	1.32538e+06	1.80316e+06	1.03475e+06
105.107	105.107	105.107	2.81776	2.60987	3.223	42	1.73426e+06	45552	1.09317e+06	2.56776e+06	2.60126e+06	893433	668542	2.75186e+06	3.36484e+06	25102.1	5.92602e+06	2.94052e+06	566835	774074	1.01353e+06	31391.6	334263	2.4786e+06	3.08294e+06	7791.59	4350.78	5.10883e+06
136.11	136.11	136.11	1.04636	0.891183	1.16065	32	695764	382727	1.00953e+06	1.02519e+06	699165	700931	1.1115e+06	760601	811139	703710	666992	793014	791358	605004	609577	722326	510956	425707	346170	611178	428954	632655
666.462	666.453	666.462	1.04798	0.913067	1.16065	32	605908	3053841	775352	431574	384700	550837	853310	524355	413654	947566	813811	577818	607749	647531	594890	544899	929085	567421	603659	789395	986980	677897
125.087	125.087	125.087	5.19687	4.81543	5.6451	38	2.26948e+06	1242989	2.12205e+06	1.45634e+06	3.29484e+06	3.17846e+06	2.16372e+06	3.5701e+06	1.27079e+06	2.056e+06	1.49529e+06	2.39439e+06	1.33536e+06	2.49922e+06	1.96008e+06	2.05931e+06	2.48328e+06	2.24683e+06	2.35242e+06	1.23607e+06	1.74399e+06	1.40183e+06
853.391	853.391	853.391	1.00238	0.84745	1.13428	33	746055	1926296	825123	816038	973268	931473	928620	878109	991641	698786	590271	618672	891947	825449	809558	544826	524688	611313	797742	811854	520195	784477
103.952	103.952	103.952	24.4998	24.3862	24.5906	25	1.45085e+06	1378835	1.43414e+06	1.46363e+06	1.49495e+06	1.53982e+06	1.61397e+06	1.44287e+06	1.32525e+06	1.47119e+06	1.26491e+06	2.19327e+06	1.31979e+06	1.35713e+06	1.03265e+06	1.17445e+06	1.12122e+06	1.11486e+06	1.83438e+06	1.10284e+06	2.27758e+06	689911
597.335	597.328	597.336	1.00315	0.869317	1.13428	34	550113	1816822	1.0609e+06	1.21322e+06	832659	982458	702593	818604	624717	696272	656305	447294	446615	467827	390443	326409	615844	374087	440278	328161	463086	316258
526.282	526.282	526.282	3.36369	3.32937	3.50413	18	1.00835e+06	532125	2.56156e+06	96554.6	226183	832441	1.53946e+06	14915.8	12406.2	3.99312e+06	722287	65743.1	1.45404e+06	1.43953e+06	1.45881e+06	2.29197e+06	1.79777e+06	165732	16458.9	3.98553e+06	1.5118e+06	7465.36
600.46	600.46	600.462	1.0156	0.869317	1.13428	32	510420	1119353	55753.5	43912.2	314698	100412	142518	47965.1	89086.9	323656	257120	957504	98179	223870	115398	133836	81294	1.97072e+06	176552	116700	227931	127474
226.948	226.948	226.948	22.8652	22.5923	23.1831	45	1.69651e+06	11832	3.04331e+06	1.6036e+06	3.5518e+06	1.43096e+06	3.02028e+06	1.32707e+06	1.27009e+06	2.76026e+06	1.14832e+06	1.55118e+06	2.36992e+06	906343	1.49058e+06	2.96039e+06	1.17808e+06	1.32326e+06	1.8396e+06	1.22784e+06	1.17513e+06	1.11569e+06
628.336	628.336	628.336	1.16631	1.0017	1.31987	32	1.17054e+06	277195	161910	2.71907e+06	6.09623e+06	2.19053e+06	1.01661e+06	2.0108e+06	1.96297e+06	134746	517148	59096.3	2.21216e+06	332208	558419	337667	910558	94721.8	1.92052e+06	80304.7	282248	496709
802.492	802.492	802.492	1.38857	1.24402	1.53265	34	1.39673e+06	133175	1.43619e+06	1.50136e+06	930895	1.75316e+06	786655	980026	1.43328e+06	1.16188e+06	1.13625e+06	970441	1.32544e+06	1.35271e+06	1.86279e+06	765883	2.37124e+06	2.14794e+06	2.00785e+06	1.18851e+06	1.67457e+06	1.25468e+06
933.562	933.562	933.562	2.42232	2.28322	2.63698	36	1.14406e+06	109527	1.35138e+06	953219	809405	1.24971e+06	934771	823756	839388	1.56487e+06	1.0585e+06	767316	1.16565e+06	1.34323e+06	1.15286e+06	959071	2.69518e+06	869154	1.57119e+06	1.32522e+06	2.38615e+06	742765
372.238	372.238	372.238	1.00603	0.902333	1.46883	31	474203	185572	132468	37049.7	29299.6	186439	180751	71648	30132.7	66158	278900	95840.5	4.08632e+06	136001	21625.3	71641.8	43081.9	29274.8	2.93407e+06	476.8	208163	186727
169.983	169.983	169.983	4.39997	4.27153	4.61987	26	1.37338e+06	158167	2.45438e+06	1.18266e+06	1.03806e+06	453872	1.99068e+06	1.3099e+06	19235.1	2.56183e+06	1.60051e+06	1.22707e+06	1.25487e+06	2.02375e+06	1.4424e+06	2.59553e+06	1.70615e+06	566180	1.12729e+06	3.22537e+06	3.2119e+06	1.61013e+06
762.588	762.58	762.588	6.1592	6.11707	6.5473	33	616765	119833	1.10739e+06	237821	49095.5	1.57559e+06	3.4777e+06	1.2692e+06	35258.2	2.04882e+06	2.77072e+06	1.14378e+06	88280.2	142187	94926.9	54234.7	166120	55032	726850	304828	270333	198534
197.001	197.001	197.001	2.08466	1.57227	2.42502	80	1.21957e+06	57853	9.57865e+06	395573	540819	279871	1.26378e+06	1.4436e+06	438339	998862	1.4422e+06	965230	881740	4.79792e+06	720480	960224	645337	477085	843235	1.72387e+06	1.6979e+06	2.82593e+06
104.104	104.104	104.104	7.03807	6.9611	7.42795	41	1.16217e+06	70323	1.86176e+06	425329	1.05326e+06	578444	1.03961e+06	1.74374e+06	536218	916117	1.85468e+06	1.31427e+06	1.05114e+06	1.35624e+06	1.15435e+06	1.20397e+06	1.76397e+06	1.3055e+06	1.5767e+06	1.27342e+06	1.64817e+06	2.18597e+06
622.431	622.428	622.433	1.02528	0.869317	1.18785	30	486084	35568	552159	327711	451953	443594	605855	385035	337116	672667	618612	601964	446998	459879	443299	416892	654763	645942	439581	539555	679245	495501
478.777	478.777	478.777	2.43082	2.1897	2.69215	43	1.11271e+06	7660	1.12964e+06	1.12014e+06	969397	1.69067e+06	952832	871816	695481	1.0409e+06	870093	669957	999975	1.10678e+06	1.40121e+06	847343	2.27944e+06	1.03972e+06	929443	1.04365e+06	1.62853e+06	448017
577.403	577.402	577.408	1.25752	1.17658	1.42618	28	1.08958e+06	384448	1.19567e+06	852588	904038	1.41397e+06	1.18782e+06	1.09557e+06	803026	743708	1.41296e+06	1.21985e+06	1.133e+06	1.17226e+06	965169	721936	1.61726e+06	1.45449e+06	1.21667e+06	1.0492e+06	1.6589e+06	851417
522.348	522.348	522.348	6.98527	6.91653	7.28045	33	642410	91787	1.30319e+06	273988	517917	234013	806786	201053	129976	1.31102e+06	719396	384225	648140	986189	730142	707639	1.04161e+06	297549	626376	1.72861e+06	1.59241e+06	842654
582.361	582.361	582.361	1.27015	1.14673	1.42618	31	1.2505e+06	25240	1.79365e+06	2.0456e+06	1.24445e+06	2.15707e+06	904648	1.29143e+06	1.24783e+06	1.24675e+06	1.04936e+06	1.35405e+06	1.39267e+06	1.38877e+06	1.12883e+06	689714	1.88724e+06	1.17531e+06	1.91212e+06	1.00309e+06	1.32234e+06	698150
103.952	103.952	103.952	24.8176	24.6297	24.9766	53	1.16687e+06	44820	1.54698e+06	1.66509e+06	1.41615e+06	1.24419e+06	1.40837e+06	886738	1.08872e+06	1.62251e+06	1.03827e+06	1.17192e+06	1.52401e+06	1.00014e+06	852594	1.00321e+06	2.67632e+06	974595	818807	915788	801737	677374
105.107	105.107	105.107	2.37712	1.87527	2.54428	40	1.60009e+06	90774	1.37357e+06	1.31878e+06	3.49341e+06	1.20519e+06	1.29739e+06	3.0791e+06	795348	266253	3.28047e+06	3.01156e+06	1.03247e+06	671364	2.03889e+06	71833.7	312705	1.203e+06	2.60101e+06	125855	115181	4.01037e+06
673.33	673.33	673.33	4.15685	4.11267	4.31235	19	851231	74242	1.7454e+06	3924.54	9802.52	598857	1.36732e+06	927.599	0	2.37292e+06	1.08398e+06	5379.96	1.1894e+06	1.332e+06	1.18779e+06	2.20928e+06	1.38768e+06	3263.3	0	3.64964e+06	1.80771e+06	3333.76
569.309	569.304	569.309	3.99802	3.84963	4.32362	20	863781	44499	9973.78	1.45675e+06	3.0818e+06	28290.4	40060.4	1.46983e+06	1.05818e+06	71052.1	402139	2.33972e+06	28022.9	56577.1	34676	72331.1	45725.8	1.82958e+06	1.41893e+06	113192	61130.6	1.68244e+06
756.54	756.54	756.544	6.18215	6.13247	6.5473	33	639540	36994	1.03559e+06	316267	98438.3	1.58545e+06	3.13999e+06	1.40694e+06	71068.5	1.27513e+06	2.79367e+06	1.33059e+06	162592	327383	202176	103470	302381	149109	1.01456e+06	489709	388407	391018
746.596	746.595	746.596	6.17878	6.13995	6.56783	33	575430	201358	1.2214e+06	199791	24745.5	960264	2.88514e+06	1.36022e+06	45874.2	1.41997e+06	2.36523e+06	658399	97679.5	217228	96129.3	64212.1	227986	68756.8	1.4254e+06	266602	317749	298921
450.282	450.282	450.289	1.00273	0.869317	1.24447	33	457630	990567	603500	749051	558108	621829	476580	513171	507731	469600	448881	409582	515609	449509	478208	371460	531283	398072	320925	402185	389757	366395
569.309	569.309	569.309	3.59062	3.54068	3.74432	25	802254	483645	679391	8446.26	27936.9	1.72196e+06	1.57842e+06	0	0	578524	1.61934e+06	0	1.41644e+06	600888	1.57122e+06	579977	943672	7466.06	3379.55	2.18871e+06	276081	937.669
544.33	544.33	544.332	6.95416	6.82002	7.26125	36	666602	322017	1.2389e+06	252602	603340	186887	956365	93610.5	64829.8	1.32985e+06	896305	217743	657581	845171	634546	771951	1.21785e+06	289284	581400	2.4211e+06	2.20854e+06	873296
720.515	720.515	720.515	1.04798	0.913067	1.16065	33	491748	113267	235968	158650	149023	268779	385217	315174	281635	748061	566200	553262	539646	592349	506909	516222	951266	465787	623796	782574	924136	616931
648.565	648.565	648.565	1.00273	0.869317	1.13428	21	336218	14930	279487	107207	124371	148936	298157	166821	156142	135376	278622	601665	416510	416194	343253	425745	596753	365370	301644	508137	823602	360030
692.598	692.596	692.598	1.40487	1.25093	1.58607	33	846416	42913	819399	469104	390411	736382	697581	717388	612967	1.06449e+06	967407	1.08419e+06	845779	1.07047e+06	920104	535740	1.63882e+06	743562	1.16062e+06	958898	1.51251e+06	845707
226.948	226.948	226.948	24.3294	24.1137	24.6586	26	1.23232e+06	38747	1.67406e+06	1.82569e+06	1.56165e+06	2.10658e+06	1.34798e+06	1.02099e+06	1.06901e+06	1.14896e+06	1.11979e+06	1.45015e+06	1.19633e+06	768191	962589	930833	2.29451e+06	900840	963332	805852	1.36602e+06	775267
738.521	738.519	738.521	1.1329	0.979333	1.33822	35	741506	166494	622995	513614	426486	531898	589947	473179	440635	896111	723208	661741	673365	775296	709240	813194	1.22393e+06	896154	831365	1.02889e+06	1.6162e+06	783208
715.445	715.445	715.445	1.0932	0.9351	1.19663	37	753666	14343	1.12831e+06	261933	850174	1.31127e+06	718843	582255	578176	519983	515475	559751	923192	1.00263e+06	823992	610347	1.28303e+06	781310	899142	731658	951454	606610
662.473	662.466	662.473	1.3231	1.18215	1.47942	29	693587	47990	73092.5	45297.5	215182	78637.5	74099.6	65485	670630	80446.1	193888	335604	700211	853867	788074	659071	660482	1.3287e+06	1.69023e+06	776438	741899	875369
797.534	797.533	797.534	1.86532	1.72182	2.11862	30	1.54023e+06	1450892	978706	1.03632e+06	1.37142e+06	1.93693e+06	1.09273e+06	1.17781e+06	956290	1.77486e+06	1.16285e+06	1.09091e+06	1.13521e+06	1.41846e+06	955097	716542	1.74229e+06	3.09107e+06	1.47201e+06	1.21507e+06	1.90386e+06	902787
104.104	104.104	104.104	9.26482	9.21193	9.28958	29	742914	1163976	1.33553e+06	152360	159810	55273	933613	796462	37286.7	671545	477506	2.28899e+06	1.16192e+06	684736	219054	790363	3.57759e+06	117228	176557	2.22496e+06	1.97631e+06	1.33886e+06
759.47	759.47	759.47	1.70872	1.5549	1.90583	33	1.00187e+06	863602	1.13402e+06	606928	757832	1.07209e+06	657807	778345	645432	1.34342e+06	826239	742607	990263	1.46491e+06	940467	859888	1.89589e+06	1.08593e+06	1.37934e+06	1.31836e+06	2.2228e+06	777219
604.354	604.352	604.358	0.848458	0.7184	0.949533	20	232990	813005	1240.24	10978.6	11280.1	10311.4	6068.67	13805.7	21604	7.1012e+06	7399.47	33963.5	37556.3	20815.3	24882.7	14698.7	19392.3	27236.5	27156.2	15720.2	16843.2	10222.6
103.952	103.952	103.952	0.203917	0.0588833	0.253567	30	1.13055e+06	1395833	1.23671e+06	1.05786e+06	1.27456e+06	2.10395e+06	2.301e+06	1.04494e+06	1.05974e+06	1.29874e+06	1.2363e+06	792300	1.16913e+06	1.39985e+06	856443	848781	873876	838326	1.15708e+06	752036	1.67527e+06	1.11129e+06
159.025	159.025	159.025	2.95843	2.63515	3.70818	62	1.07328e+06	397232	3.02199e+06	162448	140804	115018	935276	833148	220044	906502	518285	216912	1.39527e+06	378091	315901	1.06888e+06	1.81409e+06	244740	169129	6.69759e+06	7.62165e+06	483618
214.136	214.136	214.136	2.96377	2.7982	3.12133	19	1.20061e+06	7752	215465	4.05294e+06	3.21059e+06	2.863e+06	692696	877297	732412	70148.4	599083	55744.9	2.62007e+06	290789	399550	988228	1.43123e+06	76749.7	3.32601e+06	105117	1.1987e+06	508430
715.445	715.445	715.445	1.54745	1.39015	1.74595	33	903191	42048	1.02836e+06	841362	856048	997876	530710	681423	612174	1.06027e+06	829813	588345	998643	976795	1.02216e+06	754583	1.68604e+06	1.10598e+06	1.20546e+06	1.04192e+06	1.52583e+06	666647
676.493	676.492	676.493	1.02618	0.891183	1.18215	34	438875	135183	207490	122490	144267	249347	368320	249709	246739	643755	465783	460460	450220	529462	434700	490121	836785	483916	518877	698340	1.09033e+06	534920
595.374	595.373	595.374	1.0049	0.869317	1.13428	27	349204	112112	0	0	171825	0	0	0	498838	0	0	130893	430851	450593	415828	408394	293122	586253	861087	373386	272006	426506
641.358	641.358	641.358	1.34316	1.20503	1.65967	34	774725	144664	1.17784e+06	1.94749e+06	1.16482e+06	1.68828e+06	554922	980425	1.05983e+06	515545	624771	565179	678822	608162	480569	464609	779612	796511	747014	400299	714737	408109
140.066	140.066	140.066	5.65713	5.18218	6.01658	49	1.00373e+06	81570	1.44927e+06	539044	236918	205663	1.73065e+06	750259	274414	2.74505e+06	170400	483538	896699	1.72965e+06	613244	1.57691e+06	442040	189891	436711	3.7447e+06	2.56051e+06	2.95237e+06
218.103	218.103	218.103	1.75438	1.46043	2.06537	62	1.29438e+06	31488	1.20148e+06	815139	1.17185e+06	1.10278e+06	1.52491e+06	1.45295e+06	933777	1.44713e+06	2.01729e+06	683092	1.23515e+06	1.16813e+06	1.35e+06	2.68128e+06	678091	854837	387172	1.36539e+06	1.07591e+06	1.35999e+06
787.597	787.597	787.597	6.11343	6.07133	6.34492	30	507543	31135	725263	133716	58885.4	774747	3.07129e+06	744493	611.03	1.18849e+06	2.00194e+06	445383	151775	277762	153383	79635.2	297339	478.892	1.23357e+06	451217	375070	344308
508.366	508.366	508.366	7.11573	7.05125	7.41437	25	422963	33776	7.63576e+06	105407	253561	83740.9	52248.9	276930	98227.1	571861	316650	403296	175182	327424	179282	157648	199624	70293.4	186260	258005	306501	258907
500.788	500.788	500.788	2.64862	2.32405	3.34248	50	911415	38681	1.06399e+06	904190	873261	1.69647e+06	810908	635441	496909	1.17085e+06	547441	531942	866285	1.04565e+06	1.20998e+06	890632	2.38862e+06	644767	980371	977015	1.43647e+06	342890
832.571	832.571	832.571	6.03563	5.95715	6.4921	34	596811	184303	726332	117169	255370	455672	1.63963e+06	287605	120267	1.15527e+06	1.67077e+06	423971	421390	559901	551552	157294	824185	349012	1.52642e+06	1.16052e+06	684447	799424
100.109	100.109	100.109	5.0382	4.88835	5.4095	35	1.07614e+06	130783	759339	722955	798572	460298	1.07378e+06	1.11073e+06	671911	1.3825e+06	978604	1.54072e+06	1.31727e+06	1.44527e+06	1.41256e+06	1.38352e+06	1.21951e+06	1.30609e+06	1.27933e+06	603414	791093	1.35164e+06
578.406	578.406	578.407	1.00273	0.869317	1.13428	31	368586	27171	344064	224296	370934	273559	372525	245443	237506	435724	415278	411200	284411	297022	297062	286920	414680	830250	256695	386877	435349	325916
170.028	170.028	170.028	4.92062	4.61382	5.06642	22	794568	85609	1.74745e+06	307973	493047	98224.3	857619	516271	1.03757e+06	1.05241e+06	229754	296268	799954	1.26228e+06	614488	1.46339e+06	795221	730055	332459	1.99684e+06	1.93895e+06	499095
868.586	868.586	868.586	2.02433	1.89058	2.30403	32	1.07979e+06	30532	459807	1.02116e+06	494304	1.13034e+06	677352	808743	984283	898870	981739	1.9572e+06	950190	821231	1.07993e+06	625296	1.89403e+06	1.16317e+06	1.78091e+06	903949	1.32104e+06	939117
846.517	846.517	846.517	1.59285	1.45625	1.73342	33	1.39295e+06	30016	2.74928e+06	1.37274e+06	802959	1.2344e+06	829138	903256	818949	1.29259e+06	1.07319e+06	985181	1.20447e+06	1.84491e+06	1.16011e+06	1.56331e+06	2.13704e+06	1.20778e+06	1.42916e+06	1.9114e+06	3.18359e+06	1.27169e+06
773.435	773.431	773.44	1.68836	1.5312	1.90583	30	1.18474e+06	85558	1.49449e+06	2.27516e+06	1.91186e+06	2.95814e+06	1.14315e+06	1.88113e+06	1.62989e+06	624516	1.38044e+06	1.40824e+06	1.20558e+06	818653	847736	373638	1.02227e+06	765522	1.21109e+06	491146	1.01395e+06	492596
192.121	192.121	192.121	4.77034	4.61382	5.04372	34	588433	30603	742776	307003	339565	0	521985	1.54455e+06	286616	782686	666659	450824	444459	2.73089e+06	655413	2.00263e+06	449501	99194.5	408800	570414	366316	209300
456.762	456.762	456.762	2.27237	2.13393	2.68487	29	786663	41833	1.1e+06	681275	618321	1.11959e+06	558414	545528	554285	435314	628938	579144	783541	1.14835e+06	802019	524853	1.61083e+06	874523	882823	819804	871648	442866
694.494	694.494	694.494	1.03165	0.9242	1.16065	29	627292	78337	471236	317458	330673	557693	503650	369508	382946	831919	562785	839622	706395	752314	614165	651194	1.00674e+06	791822	721755	826052	1.32763e+06	673462
356.256	356.256	356.256	1.34118	1.16927	1.52693	39	1.14779e+06	6085	763916	772478	1.21025e+06	974009	1.08512e+06	1.30483e+06	913709	1.18854e+06	890296	1.32298e+06	1.21649e+06	1.13655e+06	1.32665e+06	1.33489e+06	678466	1.23474e+06	1.03551e+06	1.26049e+06	1.02121e+06	973472
250.196	250.196	250.196	4.66088	4.51505	4.91077	23	445154	32470	2024.53	0	0	2972.03	0	1719.08	957222	0	0	0	321941	412149	516882	372842	432068	792964	1.24629e+06	274339	296231	399729
788.602	788.602	788.604	6.11134	6.07133	6.25587	28	488948	126905	721062	116166	2529.85	947245	3.21984e+06	745420	0	1.41177e+06	2.27228e+06	557534	85996.9	143738	79533.7	47920	182357	0	823252	323872	254271	232066
181.007	181.007	181.007	3.06338	2.84103	3.4896	35	1.10936e+06	56410	2.69056e+06	344183	2.0002e+06	327805	1.58853e+06	1.9446e+06	425265	467611	785138	1.18145e+06	1.65991e+06	1.42554e+06	65066.2	1.31265e+06	1.45946e+06	467190	1.42135e+06	1.75796e+06	1.47022e+06	3.13031e+06
130.155	130.155	130.155	1.00273	0.869317	1.13428	33	359996	138955	2.54587e+06	188181	627500	914546	269843	548579	73546.6	168196	242520	347709	97567.7	272018	61441.4	92897.3	118372	341478	795903	334510	235782	178053
290.161	290.161	290.161	1.04823	0.913067	1.31788	34	606124	158495	885721	1.27389e+06	947141	889338	541668	1.08038e+06	702713	438030	558473	384194	477710	711875	550382	444234	408159	490352	505655	397809	253217	420094
738.521	738.517	738.521	1.52117	1.34758	1.71923	36	1.20784e+06	169556	691849	875829	772105	1.09825e+06	1.10969e+06	1.18034e+06	1.10652e+06	1.4831e+06	1.33717e+06	1.6719e+06	1.34501e+06	1.50578e+06	1.33576e+06	951173	1.46262e+06	1.07967e+06	1.11376e+06	1.47986e+06	2.01628e+06	1.27257e+06
706.497	706.497	706.506	1.39085	1.22807	1.55937	31	840989	142744	53616	57065.6	304626	84691.4	70774.7	218318	796372	181842	212383	478616	874508	1.1687e+06	1.04011e+06	754856	799597	1.52402e+06	2.01788e+06	929253	912830	1.06201e+06
144.099	144.099	144.099	5.57795	5.3527	5.91607	46	921887	7610	1.2658e+06	361898	243878	188040	472564	797204	92709	1.14535e+06	674493	459190	767450	1.52938e+06	751723	1.20246e+06	684995	238704	618266	1.22138e+06	1.64319e+06	1.1199e+06
546.344	546.342	546.344	6.96523	6.90832	7.31392	34	462678	5215	1.21274e+06	287020	539395	390648	1.0404e+06	238895	190747	785553	760417	555157	414012	541104	370245	337722	508806	235506	488516	662853	661406	507233
644.488	644.485	644.489	1.04598	0.891183	1.16065	30	561399	6181	113113	47864.4	382568	145471	140341	39259.7	115505	395125	329593	865440	105367	239831	146330	141081	93788.2	2.31683e+06	236704	124993	271528	142203
103.952	103.952	103.952	1.00273	0.84455	1.13428	25	421314	221130	224191	700906	287825	257605	379404	253567	709336	498065	252119	498193	606797	252450	487307	413839	402046	353657	144017	253827	200338	355820
662.473	662.473	662.475	1.00382	0.869317	1.13428	26	341094	24251	35256.4	12560.6	90386.5	20738.8	0	6866.59	226651	24753.3	64394.7	227478	369418	407843	348843	463427	279621	659366	584623	443867	429434	438954
100.109	100.109	100.109	4.6768	4.39622	4.87135	44	804496	206718	233485	404001	704497	702784	443107	757261	976517	851668	881276	839731	693021	772512	824478	613244	1.3291e+06	876738	1.35986e+06	600839	509848	733844
193.159	193.159	193.159	1.29602	1.05708	1.58522	44	1.49244e+06	70257	527811	3.18836e+06	1.05665e+06	2.26163e+06	2.45357e+06	1.25172e+06	651693	678864	1.14564e+06	36776.5	1.6054e+06	692835	664825	2.31855e+06	2.04543e+06	62241.1	2.25358e+06	611388	2.58267e+06	568086
868.586	868.586	868.586	1.49617	1.24485	1.70872	54	1.19339e+06	5164	1.03732e+06	919683	732425	1.44584e+06	1.03447e+06	1.0139e+06	1.0759e+06	1.20754e+06	1.65642e+06	441108	1.62594e+06	1.2859e+06	1.24813e+06	1.91764e+06	1.71415e+06	352053	1.56452e+06	2.14752e+06	3.11551e+06	540675
727.449	727.449	727.449	1.05947	0.913067	1.16065	26	627775	101522	220078	235107	179983	247790	194114	214214	848391	102174	99687.4	252491	732812	747172	662484	587111	486863	985660	1.85387e+06	601086	464980	668075
782.539	782.539	782.547	1.22328	0.913067	1.48397	50	769064	21042	774426	545532	452169	695387	946762	670352	570656	947440	824926	807621	822737	930433	791844	693236	1.26535e+06	728206	865649	929140	1.21344e+06	809301
600.46	600.46	600.46	1.34348	1.20503	1.53265	33	644831	12013	138149	94377.4	706826	272387	173698	79463.9	152834	452129	472662	1.21074e+06	117648	385995	140567	163131	94613.1	3.05395e+06	285681	124919	260462	167973
613.335	613.328	613.337	3.89555	3.8631	4.05362	19	683720	105151	1.09084e+06	12841	30726.1	925619	983562	0	0	2.04737e+06	686523	0	975209	830263	1.13933e+06	1.42818e+06	1.24998e+06	12049.2	4190.35	2.60611e+06	1.00049e+06	785.104
732.542	732.542	732.544	6.17776	6.13995	6.32065	26	472229	11835	971778	138448	746.246	703085	2.38935e+06	599215	448.494	853327	1.52593e+06	435111	227698	371729	279877	97937.2	408016	0	1.29437e+06	656791	397431	400545
803.497	803.496	803.497	1.89928	1.66095	2.03362	33	841642	26888	907137	687335	725990	1.15701e+06	559755	593027	526409	798349	777222	682574	878787	936633	944077	847563	1.72232e+06	881649	1.41698e+06	852464	1.47472e+06	740523
185.958	185.958	185.958	4.40947	4.28898	4.65438	28	1.08755e+06	14164	2.13842e+06	452301	679679	277119	1.75659e+06	981263	38827.1	2.02339e+06	1.35216e+06	844727	1.42764e+06	1.98406e+06	1.15839e+06	2.10045e+06	1.35684e+06	454696	1.01497e+06	2.24155e+06	2.17446e+06	1.54844e+06
428.328	428.328	428.335	1.00357	0.869317	1.10775	29	296091	9266	17659.7	234773	177749	172648	375427	230197	238063	368736	218173	495477	373388	325691	428941	382302	313977	290218	74166.3	375902	566653	313906
825.566	825.562	825.571	1.90901	1.7699	2.14515	28	1.07174e+06	4027	905674	820244	701530	1.24757e+06	453380	793852	1.33452e+06	638211	912296	1.47619e+06	811761	620368	1.32346e+06	494940	2.00601e+06	1.20484e+06	1.88624e+06	584505	1.32197e+06	880509
103.952	103.952	103.952	0.6519	0.540167	0.752833	26	1.28529e+06	33251	1.51096e+06	2.26135e+06	1.79584e+06	1.54126e+06	1.51647e+06	1.52571e+06	1.23191e+06	1.26517e+06	1.18752e+06	923317	1.28345e+06	634617	1.19282e+06	1.27347e+06	1.22185e+06	1.15546e+06	1.44802e+06	1.1028e+06	1.13252e+06	1.10644e+06
811.661	811.651	811.661	6.60732	6.54943	6.94023	35	440827	22581	1.13779e+06	190778	16660.1	1.10352e+06	2.64569e+06	1.35186e+06	13256.2	1.31425e+06	2.13768e+06	952539	23529.7	47898.5	20176.3	34751.5	56653.5	0	623374	118027	170562	122672
454.209	454.209	454.209	2.88868	2.7993	3.02025	23	671908	32828	1.29093e+06	48146.2	377783	163573	1.58746e+06	184746	25900.4	1.31068e+06	1.15461e+06	237630	1.17321e+06	1.60856e+06	512427	1.19049e+06	954067	38875.3	163854	2.63526e+06	959170	92206.8
289.155	289.155	289.155	1.39131	1.29043	1.56928	20	520802	106124	608337	1.13931e+06	831457	605598	364659	926846	527885	187313	532299	308669	305694	416503	535664	704645	221739	470670	433704	407407	265372	372588
710.486	710.481	710.486	1.11003	0.979333	1.19663	31	615600	68552	819738	384487	530323	642647	902257	593872	398361	891799	858505	531726	651710	693728	610731	589243	995999	483994	147190	803850	1.07046e+06	671558
628.336	628.336	628.336	1.48397	1.35903	1.95278	31	955799	65521	85609.2	1.61116e+06	2.49164e+06	2.74357e+06	1.28836e+06	1.85422e+06	1.52206e+06	298097	762946	104310	1.92611e+06	489025	534794	241970	723061	46531.6	1.91944e+06	115828	256697	512288
618.446	618.446	618.452	1.00547	0.869317	1.11405	24	323428	63567	42677.4	36765.2	97797.8	36896.3	80001.6	46329	239712	101067	102176	215128	339210	361680	258296	394554	240704	591397	467118	397582	379150	395376
933.562	933.562	933.564	2.1113	1.98772	2.2294	24	1.02718e+06	25044	1.62521e+06	428507	690389	1.38897e+06	1.17103e+06	800597	432122	1.29535e+06	873018	710360	1.32898e+06	1.6927e+06	1.31396e+06	770507	3.04456e+06	605152	842042	1.55799e+06	2.24574e+06	465134
811.591	811.591	811.593	6.04473	5.98002	6.23672	29	478462	87067	826960	113628	94478.8	721446	2.81219e+06	443154	1109.74	1.06592e+06	1.77314e+06	394589	175555	302027	168786	61402.4	326147	0	1.16311e+06	413546	331955	362710
804.542	804.539	804.543	6.0808	6.0029	6.84297	38	489062	27275	589496	129661	221826	424389	1.27241e+06	300275	180093	674272	1.17186e+06	345070	373716	510531	512417	164404	594178	379454	1.31003e+06	944909	598541	729470
498.231	498.231	498.231	3.14752	3.0623	3.31185	20	701585	3383245	1.34009e+06	147049	310419	202879	1.47396e+06	137313	0	1.2656e+06	1.19118e+06	117136	1.08026e+06	1.32647e+06	760311	1.61275e+06	877921	1816.35	80429.7	3.32899e+06	1.3307e+06	32414.9
725.546	725.546	725.547	6.72118	6.6681	7.04818	33	395935	347066	1.05648e+06	211707	32809.2	1.40189e+06	2.0651e+06	1.00847e+06	24049.7	627157	1.81064e+06	908201	33836.2	50851.7	38319.8	29269	45727.1	22077.1	403181	56237.5	81772.8	73198.1
103.053	103.053	103.053	4.88428	4.58198	5.13445	51	595280	50796	587020	370539	175730	57576.9	214758	642208	247950	1.28227e+06	463806	504219	445268	1.34329e+06	608878	1.60228e+06	728052	218688	588279	1.25261e+06	984947	896363
664.56	664.56	664.562	1.04798	0.913067	1.16065	29	318047	369332	470411	170268	134246	258235	532874	276037	186721	517913	487437	305282	341944	302701	318513	310981	631835	211853	315020	511338	666320	418029
482.314	482.314	482.322	5.78552	5.70033	6.1575	31	635387	21576	1.89069e+06	283862	630692	582567	1.76619e+06	1.24756e+06	279893	1.02044e+06	2.06464e+06	1.31373e+06	343123	585966	187957	328722	519582	305840	613555	619292	592044	530904
226.948	226.948	226.948	2.48043	1.93915	3.05212	78	1.19052e+06	45620	861802	821595	1.48393e+06	936492	623550	835061	4.0703e+06	931282	410720	1.12146e+06	847181	870878	1.11922e+06	749428	965474	686004	1.22127e+06	694289	695166	341703
522.3	522.3	522.3	2.83702	2.70428	3.03085	30	846211	16110	1.19721e+06	844944	735590	1.72786e+06	590462	710566	476416	1.29358e+06	514126	729992	626516	731899	829848	780690	2.16916e+06	621870	628331	680464	855696	330463
753.492	753.49	753.492	1.93894	1.7941	2.19822	24	595872	7395	138189	45319.3	832241	331164	148417	116739	110454	441523	419223	649121	57651.3	341013	88927.7	131145	83382	2.74335e+06	86771.2	56725.7	227674	94094.1
154.056	154.056	154.056	4.86197	4.53742	5.23475	59	524074	287614	110316	139783	178962	57869.3	319235	335409	103502	908429	326632	424475	804710	1.17688e+06	649678	1.63026e+06	807699	149804	225480	136631	131980	763886
671.419	671.419	671.419	1.43393	1.27397	1.6126	33	563455	15424	739777	723873	499639	813749	340596	455817	445001	545383	423214	383541	561440	598154	522502	450823	1.01151e+06	679272	825784	519795	835259	326555
562.417	562.409	562.417	1.10882	0.869317	1.57015	59	460327	204928	481080	201539	325414	419834	449457	229636	334417	615672	517738	474972	483498	578362	543214	560437	766201	383791	351438	686237	875288	379895
744.582	744.58	744.582	6.179	6.13243	6.74687	34	404328	32734	734853	135700	32509.5	558170	1.67761e+06	987022	67041.7	681475	1.32433e+06	344471	145995	399803	143202	84267.7	309245	137075	1.61377e+06	284533	349903	350272
525.365	525.365	525.365	6.95425	6.89417	7.28045	33	367093	74063	1.01153e+06	207287	413466	327144	854782	274034	146190	725442	669495	459568	326482	440564	261166	221691	407425	210344	417888	417852	449405	355699
434.25	434.25	434.25	2.07975	1.93915	2.25988	32	557114	19964	623371	400624	486797	672589	467479	447352	387100	618201	472140	247591	665134	776143	627550	590959	1.24072e+06	682720	571400	650423	975913	355507
332.198	332.198	332.198	4.77317	4.44595	5.11175	56	521180	19371	232116	302473	182290	384360	191929	382540	1.50089e+06	150482	367956	84178	522483	202274	480934	332119	690191	845683	962838	214952	264588	425001
847.519	847.519	847.519	2.07373	1.93915	2.29765	33	617971	3493014	966259	473851	385498	718663	530533	419853	377842	684032	580343	395881	657626	974253	608720	528202	1.32179e+06	574369	843339	708035	1.17977e+06	462407
556.437	556.434	556.437	1.29306	1.16927	1.45288	28	630130	59874	121583	70113.6	626241	201879	148810	67734.8	133803	423026	421712	1.01094e+06	87805.1	303033	128253	124189	97795	3.06029e+06	231062	104662	257078	132426
796.533	796.533	796.533	1.15569	1.02075	1.28295	34	668937	350906	829618	21683.5	461297	713155	1.05904e+06	772087	491299	701588	818608	659677	626630	599566	648606	1.03135e+06	908180	534162	213666	779638	1.10606e+06	623438
107.965	107.965	107.965	2.36203	1.94602	2.56672	40	833885	56622	839716	298868	1.02469e+06	1.2267e+06	1.07436e+06	545077	261204	1.12173e+06	877602	1.13945e+06	952838	1.14416e+06	918628	867810	1.05237e+06	1.24975e+06	456032	625634	739848	330106
136.11	136.11	136.11	4.56662	4.24905	4.76403	25	1.5249e+06	28662	1.19652e+06	1.71685e+06	1.42527e+06	773922	602916	1.94385e+06	1.83412e+06	1.16516e+06	1.48176e+06	531787	1.95045e+06	1.80496e+06	2.50748e+06	644724	1.91796e+06	1.73655e+06	1.62391e+06	585191	1.32117e+06	1.51269e+06
678.468	678.466	678.475	1.03046	0.891183	1.13428	28	335518	20571	60115.8	37765.3	85872.2	55397	50350.1	37729.5	300871	48391.4	117091	157933	399379	435409	385792	403049	346342	468418	757881	512326	297768	564926
432.274	432.274	432.274	2.93518	2.7924	3.2618	37	642647	55582	1.00735e+06	469144	390129	455665	871330	455942	369783	1.88489e+06	566325	748839	741630	695881	409884	509628	775136	549319	381676	1.49376e+06	901092	250758
688.513	688.513	688.514	1.13706	0.891183	1.26873	48	520109	6678	105700	82055.6	431558	199646	133494	39185.9	104158	389164	389437	1.24589e+06	66264.2	212547	96639.9	192713	69290.8	2.44165e+06	75910	70368.3	213287	103462
551.346	551.346	551.346	1.00705	0.869317	1.23205	31	257888	44315	130559	210801	132209	115674	115949	119261	328391	36936.8	10815.6	103052	283587	297109	279258	279395	187512	397472	502683	250252	181219	287556
731.601	731.589	731.601	6.67964	6.62535	7.02865	30	349100	82293	580865	111761	18188.4	1.13688e+06	2.83952e+06	541581	7517.49	862533	2.24287e+06	624378	10311.3	20773.4	11020.8	24522.3	17755.3	3093.56	227181	64588.4	95275.6	20820.4
657.361	657.359	657.363	4.15992	4.11267	4.70298	21	547156	59178	828867	427588	641530	602430	628573	0	266932	1.53011e+06	418942	483773	642276	589451	737944	986744	903548	4902.99	2237.39	1.95652e+06	780239	0
686.388	686.388	686.388	1.04807	0.913067	1.16065	33	400394	190448	650319	923677	638726	750216	427233	553052	462728	432154	493175	418336	373850	346426	269915	186435	388515	287186	383412	222391	332351	212035
773.435	773.431	773.44	1.16999	0.946233	1.34118	56	565926	24195	865626	470742	1.06478e+06	1.48124e+06	478982	908722	853573	188428	556699	582520	615030	513961	466452	297859	655396	194515	246999	305544	581561	153533
206.17	206.17	206.17	4.66805	4.51505	4.91222	25	368953	43214	0	2557.32	0	0	0	1056.7	812038	0	0	1244.97	61374.6	411834	327540	390200	371313	634580	1.20521e+06	208009	345111	302472
771.478	771.473	771.478	1.67504	1.46182	1.97513	34	720978	23644	63143.2	47928.7	225087	68030.6	43797	28533.1	529274	105425	129567	197793	841207	871330	661241	713988	687630	1.7141e+06	2.38312e+06	718045	725332	653787
730.416	730.416	730.416	1.11608	0.979333	1.24027	33	488834	109529	728664	890764	695895	1.00433e+06	451981	728367	618268	430476	555399	516628	456339	417076	341901	229737	485355	377485	445738	256884	421248	260083
451.16	451.16	451.16	6.0029	5.9489	6.33998	21	965121	32640	106347	3.92874e+06	2.085e+06	1.76865e+06	430459	1.00301e+06	452473	28477.9	535780	8632.76	2.46754e+06	211584	147578	429023	1.70603e+06	16584.4	1.57476e+06	37182.4	167382	493421
717.359	717.353	717.363	4.40458	4.36248	4.56708	19	516908	82451	935705	10713.1	2305.96	585732	832183	10355.7	0	1.19773e+06	720583	0	761887	832087	804578	1.14811e+06	967061	0	42604.5	1.79495e+06	1.06148e+06	0
797.534	797.526	797.534	1.38826	1.2488	1.50612	34	692759	42164	584088	1.02805e+06	516507	868524	697248	573285	708590	665281	821273	653828	700082	758354	548407	559667	1.43794e+06	589115	872776	625657	889477	551353
239.142	239.142	239.142	2.01327	1.87	2.25487	34	766531	13419	612333	666458	700786	791945	938504	829547	1.03335e+06	614682	928116	1.05841e+06	787556	500651	708688	613946	694054	776880	621193	615545	521057	750591
632.467	632.466	632.467	1.02528	0.869317	1.13428	35	354097	5896	184038	90355.2	130619	179115	282462	218089	207925	294012	385446	363238	384136	443163	398571	437688	687998	403340	369935	610841	988995	444522
809.578	809.573	809.581	6.05923	6.0029	6.29422	31	492156	7468	596789	104242	151392	462270	1.85588e+06	316391	0	861882	1.37037e+06	344458	356550	479313	412989	109582	616514	0	1.51851e+06	966338	609726	609856
101.948	101.948	101.948	7.73373	7.51093	7.95583	42	849031	7461	602919	401464	459807	937270	518799	944469	4.13469e+06	725551	762977	1.31093e+06	432755	619874	686397	519959	428558	1.28197e+06	1.00685e+06	432911	435476	638858
365.153	365.153	365.153	2.54268	2.36473	2.8835	41	618027	41987	141716	101205	174474	22626.2	534027	301780	231713	157412	686230	278627	375019	890331	222767	1.06506e+06	239321	1.55438e+06	1.29436e+06	1.17092e+06	2.02658e+06	1.95437e+06
136.11	136.11	136.11	3.54261	3.45813	3.68122	18	883812	36841	983035	935183	899168	817365	1.01881e+06	950123	781227	725806	930230	852300	1.1281e+06	957395	951920	704999	757660	777053	783405	417644	489651	629743
439.192	439.192	439.192	1.02528	0.891183	1.16065	33	511411	53664	679815	586596	640359	582932	624573	623353	568474	492660	425966	401319	558334	551417	498298	485340	407189	413110	560573	501156	372556	550412
105.951	105.951	105.951	22.5246	22.2749	22.8652	49	1.54776e+06	22012	1.75885e+06	2.58098e+06	754842	620866	1.64994e+06	664446	1.7618e+06	2.29505e+06	2.33264e+06	1.74573e+06	2.25178e+06	2.38762e+06	1.77885e+06	2.14591e+06	715208	567035	1.8072e+06	910591	736813	2.05715e+06
706.497	706.497	706.506	1.0256	0.891183	1.13428	25	396023	53619	78276.8	43726.4	123558	51478.4	97177.5	74999.2	219940	109785	98083.9	213877	404326	440620	345844	449929	340682	805299	1.05404e+06	495512	523935	491719
840.558	840.558	840.559	1.56257	1.11172	1.82433	44	834684	24852	1.01435e+06	1.16394e+06	737228	1.08338e+06	1.02814e+06	1.10377e+06	617306	1.39958e+06	948339	748577	838648	890077	657197	613388	1.27924e+06	690345	256635	985528	1.40505e+06	679988
710.486	710.486	710.486	1.54022	1.39015	1.74595	30	733602	12594	710790	579954	572784	773884	656612	529860	514428	814463	724527	594759	528722	710853	603279	351376	1.05104e+06	1.1943e+06	879245	592210	670725	391368
727.449	727.447	727.449	1.52482	1.36678	1.71923	31	578140	11779	41931.2	37522.4	191487	69636.8	35970.2	26876.1	506708	97982.5	111216	168234	553414	670674	698822	567332	521093	1.2388e+06	1.59972e+06	677846	560607	495335
101.948	101.948	101.948	8.21332	7.96478	8.39827	49	731232	7305	414340	496905	706550	1.11281e+06	654649	1.33142e+06	844427	531109	528801	600491	1.28437e+06	550868	734330	599612	541587	1.6301e+06	469207	397855	474838	694669
230.245	230.245	230.245	1.00423	0.869317	1.13428	32	256366	27177	95433.8	1.21545e+06	59083.5	117569	264633	187627	73047.6	18035.1	487205	362974	298329	261073	43516.4	639313	268337	25471.3	272074	76178.4	38293.4	103316
365.293	365.293	365.293	5.04408	4.7475	5.37998	31	368629	22112	315855	225152	302059	454891	361924	594823	302424	279279	593485	223372	437698	605923	173725	557697	433116	130965	392771	627619	563888	359937
814.675	814.671	814.677	6.58723	6.54072	6.90082	30	386072	14547	903457	177068	13038.3	1.05531e+06	2.35431e+06	934899	9818.02	1.26738e+06	1.84657e+06	825915	10255	26105.6	12654.7	30035.8	33136.1	0	451608	87164.2	118212	81724.6
257.141	257.141	257.141	5.6547	5.45503	5.85718	37	541287	8726	1.85164e+06	88129.1	1104.81	718.206	1.34263e+06	254858	2340.25	836678	64607.6	92884.8	148080	1.44193e+06	288215	1.33128e+06	98213.6	0	36569	1.55045e+06	2.34992e+06	2.65296e+06
105.951	105.951	105.951	23.8527	23.5962	24.0684	54	644508	67333	526876	942309	774059	500829	598975	571004	564335	636324	554492	561579	933004	826123	501653	569707	345146	414002	495014	1.71475e+06	970949	471277
125.087	125.087	125.087	2.10079	1.93915	2.35693	30	1.25212e+06	66918	948218	979987	1.42757e+06	2.36487e+06	1.36693e+06	1.52456e+06	804299	1.4627e+06	1.41418e+06	1.24126e+06	2.07099e+06	970226	1.77561e+06	967761	1.09146e+06	1.32544e+06	1.13448e+06	794469	797248	753846
105.951	105.951	105.951	23.4441	23.2965	23.5689	28	783304	6177	667504	458441	2.21398e+06	671474	754106	653577	714235	453402	1.93928e+06	617999	831788	680569	661904	563230	496988	642352	624858	648404	775887	625049
829.543	829.543	829.543	6.05612	5.9958	6.44328	33	364759	83209	405864	71987.6	228378	243176	992185	134146	110825	483762	1.08191e+06	293338	267137	320516	374457	106922	442914	306001	905610	697013	440327	558716
101.948	101.948	101.948	8.60793	8.42387	8.83665	53	669819	48735	534146	503226	762680	996419	987226	796979	574150	520290	560014	815584	477758	512167	599377	477672	534812	653272	521492	446859	424272	519837
284.203	284.203	284.203	2.03868	1.84233	2.30018	44	648620	12584	98915.1	722820	671789	774659	155423	816430	1.0216e+06	632103	900325	1.23795e+06	709436	137644	210066	512129	644758	705709	608736	184298	136590	556267
634.445	634.445	634.446	1.00778	0.869317	1.18215	27	248223	23299	49037.4	45219.8	68807.1	40533.7	73351.2	41399.6	250386	21455.6	83218.2	120139	285858	302588	277787	316426	232580	304917	517376	361218	244305	403589
797.515	797.515	797.521	2.11504	1.64607	2.40967	32	583694	36840	152395	77387.8	782568	371730	221100	31115.4	135752	428950	437861	775462	75185.1	304714	106117	11071.5	92895.9	2.69583e+06	129319	62194	303359	83521.2
156.135	156.135	156.135	1.27578	1.00238	1.48723	42	1.0147e+06	127276	362727	1.78137e+06	843789	1.16399e+06	1.22707e+06	566485	368868	408593	1.24891e+06	56889.3	1.7477e+06	533719	353844	1.61512e+06	1.58448e+06	43673.1	1.74306e+06	299263	1.87613e+06	488596
750.525	750.523	750.525	1.10897	0.957133	1.28295	27	481971	43981	79605.9	42475.1	161240	77721.3	135267	103166	326324	89072.9	117171	224474	471255	602121	474764	585804	459915	1.02051e+06	914569	626487	672703	632358
890.545	890.542	890.545	1.8413	1.4559	2.06098	39	895142	119985	1.22737e+06	497885	474889	1.09701e+06	808987	643267	578333	829331	1.12673e+06	528148	1.34187e+06	1.61608e+06	713508	662557	2.05025e+06	608123	1.67558e+06	784613	1.29712e+06	934790
105.951	105.951	105.951	23.1168	22.8879	23.2739	33	696278	16718	602920	648855	565029	578943	577903	640551	571486	435700	503510	665627	887419	1.11813e+06	586149	649246	733121	1.07653e+06	585144	655827	507911	559855
201.928	201.928	201.928	4.54384	4.32143	4.93103	48	990235	6629	2.61156e+06	238284	654744	92078.4	2.58711e+06	592695	255007	802428	2.24392e+06	914713	455001	1.77258e+06	1.17483e+06	1.6702e+06	1.31079e+06	552670	975650	1.11167e+06	1.56622e+06	901418
289.036	289.036	289.036	1.47865	1.09135	1.80548	47	954147	210643	1.81254e+06	1.20639e+06	605774	310807	1.73174e+06	675257	331386	1.07018e+06	625045	615582	899007	1.25761e+06	1.09933e+06	1.65646e+06	1.65782e+06	409067	474614	2.02062e+06	1.8609e+06	1.43277e+06
831.56	831.558	831.568	6.02572	5.95715	6.42225	33	373844	125964	405925	65771.6	212956	192804	706318	106547	75145.7	822114	925813	243734	340440	408915	446944	146758	643710	273734	863830	949186	566067	590644
721.584	721.579	721.589	6.21912	6.18552	6.47247	29	300660	1254614	718205	163417	11132.6	728885	1.59431e+06	1.06257e+06	0	1.04595e+06	1.53975e+06	618171	15799	48585.6	17115	35722.9	34417.8	0	347214	50830.4	112299	48382
801.487	801.486	801.487	2.45122	2.24942	2.75302	21	381726	198860	684050	281602	87859.2	267843	420181	310932	396135	522720	15909.2	87849.4	215093	598112	200036	182861	1.22465e+06	536599	643384	544094	885837	436863
666.462	666.462	666.462	1.42842	1.27397	1.6126	29	461337	159670	370548	368653	409806	613626	418049	402209	369043	453156	542965	519336	464660	491001	392819	376211	858900	613433	590104	421300	566879	355833
713.549	713.549	713.549	1.09582	0.9351	1.19663	29	391549	26566	628375	372058	424042	732618	344035	404142	436805	296217	238142	310770	433917	295427	385232	275563	731560	341513	442741	341856	497643	264708
476.292	476.292	476.299	2.59995	2.24503	2.837	45	591906	205342	249887	151037	1.30599e+06	925470	326397	136087	327620	1.07436e+06	434769	723031	174213	475026	225559	275353	316729	2.048e+06	106129	143157	243412	50750.2
706.53	706.525	706.534	6.22811	6.19715	6.66222	36	303836	24504	590568	78113.8	28474.5	808083	1.83645e+06	625500	0	788770	1.58369e+06	538387	74835.1	113048	77265.8	34438.7	128523	48541.6	356792	226852	170779	101439
162.109	162.109	162.109	4.77257	4.51505	5.23802	35	399247	27456	326092	134223	106693	68469	413513	304417	108404	1.70688e+06	358688	314848	276979	1.436e+06	294002	1.37812e+06	583124	117503	180994	328298	381850	936913
736.566	736.561	736.566	6.2002	6.16265	6.66815	31	303041	7346	573438	127603	18469.8	945830	1.86137e+06	740318	6683.37	1.03892e+06	1.50641e+06	700395	22999.5	49150.9	25474.9	22694.1	47649.9	0	280386	89326.5	115183	59776.9
229.149	229.149	229.149	4.95706	4.61855	5.29337	60	511307	7607	642744	75080.9	94775.3	2503.26	2.19352e+06	219355	11541.6	2.45395e+06	436109	233353	532944	797802	479629	722150	642537	33629.5	172819	1.57297e+06	1.27694e+06	839017
934.572	934.567	934.572	2.41935	2.28322	2.63698	36	568962	12346	676964	476834	411219	638680	484122	425965	388252	793178	543070	393881	574449	811167	571687	455227	1.32266e+06	429904	868114	634327	1.01569e+06	393404
105.951	105.951	105.951	24.3182	24.0911	24.5606	53	581436	7552	623581	1.03239e+06	659671	1.0537e+06	549178	629390	577534	1.09392e+06	479671	560393	438372	534471	441660	449213	935919	480053	480069	478984	431134	402251
473.14	473.14	473.14	5.99122	5.9224	6.31962	23	822195	13278	47462.5	3.39792e+06	1.94467e+06	1.4344e+06	305904	1.04329e+06	480205	12796.9	380630	0	1.87228e+06	139177	120285	251264	947582	1055.73	1.33937e+06	23843.9	117468	519580
750.525	750.524	750.528	1.47933	1.29345	1.8784	35	737697	12164	58842.2	47753	293946	79421.1	61891.1	214972	855273	125828	192524	478555	580877	1.08213e+06	562409	405586	503660	1.48788e+06	1.01952e+06	999823	917812	1.17347e+06
158.114	158.114	158.114	5.49252	4.70147	5.83612	53	554185	16506	753967	94978.3	128450	112358	331691	363810	28328.6	589697	386494	269544	439996	716029	415677	611017	302788	97811.5	342470	677723	790741	640034
815.688	815.685	815.69	6.58718	6.52855	6.92053	31	411278	30257	871901	208977	37899.5	1.47025e+06	2.17313e+06	937499	18800.4	1.63368e+06	1.91182e+06	991971	13372	23146.5	12653.9	25690.6	27990.7	0	386512	57227.3	141089	45468.6
438.289	438.289	438.289	5.70387	5.54895	6.05682	32	499538	58106	5.66546e+06	164068	455340	107779	511565	1.07551e+06	234701	1.02332e+06	643579	1.04226e+06	282340	369441	182227	208099	297023	145978	376064	281750	347097	448472
101.948	101.948	101.948	9.07305	8.85708	9.19825	46	719594	12156	485325	620776	527027	762076	616103	1.8484e+06	894944	301818	786275	672414	1.02502e+06	540399	739685	635091	786374	870421	403939	609337	562021	648633
101.948	101.948	101.948	7.29031	6.84893	7.50325	44	992981	89760	225929	96860.9	93655.5	1.36237e+06	490227	1.36309e+06	182236	288468	2.66404e+06	2.02526e+06	1.28697e+06	2.39686e+06	742905	676292	482899	1.15896e+06	956684	439212	497581	858676
597.333	597.328	597.336	1.26219	1.17658	1.39965	30	593016	26377	930817	1.17545e+06	1.02842e+06	1.40412e+06	491622	818959	731069	193404	605524	654499	517632	467706	437442	290842	598914	539310	560210	337682	565825	241094
845.516	845.513	845.516	2.54597	2.35693	2.87967	32	389649	1936091	449522	127541	257850	486207	368077	323335	279581	474309	96505.1	174765	131757	186618	424450	319062	833875	327297	549629	478320	747127	257027
815.5	815.498	815.501	1.85652	1.61555	2.11862	33	615558	17543	66741.8	49857.4	137714	79684	44317.3	38903.9	494490	174418	188623	198972	655430	1.01367e+06	558448	609715	769252	1.15087e+06	1.7838e+06	825262	816754	600555
642.362	642.362	642.362	1.0251	0.869317	1.13428	33	270076	249172	526958	593210	373550	515989	334454	405355	294839	262511	329832	252889	232120	237206	175670	154610	246504	174167	217041	161774	235573	150246
376.187	376.187	376.187	4.99939	4.5435	5.24862	30	474662	41201	19624.2	1.20267e+06	331179	392332	352242	279498	57262.8	84707.6	210272	5030.58	1.22383e+06	142585	49806.9	412865	960710	167412	441199	74427.5	364460	423986
101.948	101.948	101.948	10.4932	10.4004	10.5831	24	654193	10259	539557	878433	589127	797189	1.42347e+06	790702	605341	681789	522671	612211	687051	380187	852346	545122	575614	471609	664466	505016	500580	558234
713.549	713.549	713.549	1.54748	1.39015	1.74595	28	411387	4569	529821	249159	289504	512263	170845	284881	278777	423098	328225	242980	371872	475879	390627	335064	966820	579075	677162	410527	820183	213098
768.583	768.578	768.583	6.09927	6.04847	6.55763	35	396794	154273	760917	142113	58188.3	506219	1.33572e+06	697970	94370.5	670957	1.11803e+06	341395	150981	386715	144314	67957.9	303109	145280	1.48275e+06	233662	274040	391973
192.01	192.01	192.01	4.65812	4.17163	5.02102	45	377256	14259	184800	88038.8	354141	43212.6	1.11479e+06	161118	332668	119251	335439	407870	1.0261e+06	122711	540668	129072	781629	350511	269390	668407	662684	211625
101.948	101.948	101.948	10.8556	10.6058	11.0838	55	565332	37325	363756	398496	407205	538685	1.078e+06	676429	874213	753477	457894	952640	511565	479643	529379	493861	616116	482219	610701	461709	437358	487798
101.948	101.948	101.948	10.1974	10.0103	10.3789	43	638694	225450	1.05702e+06	584105	474558	557207	1.56418e+06	896052	460734	425230	631368	478321	369566	508788	583718	545449	434283	615752	521604	512961	491770	536014
454.276	454.276	454.283	2.4677	1.96955	2.68748	33	498665	15032	170451	90777.4	1.20057e+06	580144	235313	58139.5	204410	560765	458604	883073	113141	367313	144152	239699	188588	2.83995e+06	143769	77352	275887	49884.6
826.571	826.571	826.571	1.3407	1.02075	1.50612	52	501861	45467	560728	354077	338107	422873	505985	485178	378337	604123	526851	586403	551675	644768	541233	461731	951943	376129	523824	619521	805284	551609
100.109	100.109	100.109	1.02677	0.891183	1.16065	33	326099	9078	164104	330781	274692	338905	412879	294305	382294	273354	291319	357736	425213	337501	316546	384237	268749	272635	249044	334165	230907	342883
101.948	101.948	101.948	9.64121	9.26208	9.99397	84	683092	25237	420296	868445	602449	379050	660962	935178	740056	956246	385500	1.05219e+06	432632	429557	584084	512080	1.33262e+06	544446	524832	602552	460064	528874
686.388	686.384	686.388	1.42758	1.27397	1.68088	34	436311	9586	733373	922943	651125	1.03724e+06	348891	596146	505773	349864	416793	358459	398746	363034	278549	215322	468057	387910	441188	212506	450189	169199
730.416	730.412	730.416	1.5341	1.38853	1.92898	35	610936	9562	1.05403e+06	1.12699e+06	956724	1.51242e+06	464675	922226	786054	504219	683825	656876	609988	520571	431100	213862	663502	425757	537476	189302	522836	194891
534.381	534.379	534.387	1.06334	0.869317	1.37293	52	208847	18299	157995	110055	73900.7	146459	174593	119262	119208	123600	203462	258892	141691	154579	77997.2	139546	173436	696028	214305	155926	194929	137985
519.316	519.316	519.316	7.04142	6.97527	7.33807	33	287729	29990	687094	160112	309568	147198	442471	99222.9	89374.5	478869	339766	267452	299997	428780	297353	347757	377861	143673	264051	670367	634172	400557
840.558	840.558	840.558	2.06537	1.89058	2.51865	33	694777	5515	892316	639786	306509	1.27511e+06	992672	868847	647485	451728	1.03949e+06	891498	760229	819226	709445	327544	839728	489170	902351	708517	872243	482831
518.389	518.389	518.389	1.02367	0.869317	1.29333	54	221630	65227	155579	112982	195357	222634	178888	113046	128268	177404	166015	272991	215518	359355	351665	382015	226278	165524	147675	229101	292828	187829
644.488	644.486	644.488	1.42597	1.25093	1.58607	33	678529	19560	128695	107647	789143	293668	211299	81091.7	204427	610043	628343	1.55199e+06	123994	400657	192006	156163	116075	3.20803e+06	299820	122007	298261	165113
722.495	722.495	722.495	1.07367	0.9351	1.16065	25	414365	38305	96095.9	58228.8	111792	87430.3	134355	79887.7	345672	104224	163899	190093	479314	531541	471842	488148	241347	578336	911528	626239	447875	684233
101.948	101.948	101.948	11.3319	11.1053	11.5366	50	671044	172067	303895	841541	441908	623004	1.02827e+06	1.6121e+06	658991	416350	501816	594183	623908	1.20223e+06	509827	486563	489485	681236	871853	563988	418468	478703
640.401	640.398	640.407	1.0049	0.869317	1.18215	27	194950	61596	76212.5	85289.8	86722.3	72685.2	77574.9	66991.9	247710	23928.9	62482	69849.3	216750	231314	197219	198703	173642	295578	524577	205021	144391	216594
794.551	794.546	794.551	1.18785	0.891183	1.37818	43	463337	15125	23344.2	0	87455.8	43740.5	0	0	365416	65126.8	128121	168844	482555	568442	458487	518039	542386	900083	1.17609e+06	577761	505090	657980
553.308	553.308	553.308	1.04645	0.869317	1.3464	65	248123	17051	486830	595059	373608	398939	349383	392421	293193	190065	304782	211717	192988	197791	197165	176806	196293	157268	174737	154731	214208	147689
732.539	732.534	732.542	1.27729	0.990317	1.47137	42	469900	30537	111654	87776.5	600252	245728	186883	53652.3	125957	425182	459893	1.013e+06	95524.8	258736	222636	137539	78933.7	2.14025e+06	184478	75119.9	360297	109087
759.564	759.559	759.566	6.51629	6.38733	6.70473	20	262943	35313	154287	6635.11	38307.7	133821	4.76356e+06	13683.3	203393	198407	374547	95373.1	36425.9	70195.2	43353.8	22874.4	59595.1	394734	228156	90576.4	114323	101014
859.529	859.528	859.529	2.04716	1.91495	2.30403	30	492402	69342	51976.1	36045.7	160723	82931.5	69097.2	31278.4	355064	98580.1	153398	165135	521232	683312	536608	587261	539256	890002	1.39272e+06	535505	562810	527012
836.6	836.6	836.601	6.02553	5.95715	6.42225	31	331563	33100	468923	50474.4	86928.6	307686	1.7484e+06	135318	0	760894	1.50822e+06	257411	142166	177643	143856	44658.2	331956	97367.3	785930	416628	258758	252561
684.431	684.428	684.431	1.02528	0.891183	1.13428	25	250748	12659	98929.4	99726.6	110582	87713.1	92327.1	75807	320719	35621.4	78568.4	74118.2	273679	295802	265952	234155	213095	372534	729294	255578	180924	283515
462.272	462.272	462.272	1.00267	0.84745	1.31987	39	224726	28424	110629	133756	172036	156706	242963	248601	279811	246806	203702	389356	231459	206164	234881	212292	139077	224936	169685	221172	219967	216517
169.983	169.983	169.983	4.84711	4.64953	5.29407	34	575959	222974	204653	273364	640887	131636	199458	205362	2.01609e+06	119346	366142	433871	705996	117666	161022	157709	530327	1.52728e+06	253939	141938	130307	1.28164e+06
105.951	105.951	105.951	24.7722	24.5839	24.9765	48	559608	367370	681620	560518	530063	571550	583576	563943	510921	366342	301495	493040	701352	583755	458630	409173	1.07914e+06	445744	419773	847160	427603	426187
101.948	101.948	101.948	11.6501	11.5592	11.7863	27	632723	72428	343390	434229	496898	499492	656546	1.04617e+06	376140	924063	594702	578849	485168	1.12816e+06	541035	526425	1.76346e+06	620233	405559	491410	493019	510032
736.623	736.623	736.626	1.13588	0.979333	1.33893	33	311507	34202	237318	118777	131234	202154	236728	174619	151207	430269	280190	283641	286629	342174	280487	338235	621228	390892	370507	475900	888958	345485
570.346	570.343	570.346	6.92949	6.79815	7.24205	32	330794	71183	466155	74560.9	265569	48010.3	371311	22182.1	26724.2	610381	467042	117791	279720	365083	321256	498144	644200	156758	297429	1.57641e+06	1.23764e+06	463139
613.333	613.328	613.337	4.22915	4.11103	4.63415	19	408545	37134	58649.3	640652	1.29329e+06	4720.69	62341	635238	550497	68545.3	303605	1.02899e+06	22233.3	70528.6	81966.2	103449	42802.1	901800	626105	16087.9	41973.2	656492
101.948	101.948	101.948	12.0587	11.809	12.3312	63	619694	11894	389779	570624	421974	537742	564736	1.43479e+06	540692	797670	642393	474695	1.00599e+06	455510	534141	611001	519585	1.71432e+06	475234	428976	418606	445803
692.598	692.594	692.598	1.03046	0.913067	1.09408	24	286882	13174	190279	53010.3	107226	205913	210380	155038	145843	439452	208393	420984	286244	329182	168956	309562	549484	383974	225583	431050	852126	233705
785.578	785.578	785.578	6.112	6.07133	6.30048	29	323632	16423	433571	96394.9	72054.9	421767	1.43353e+06	357425	0	614855	948622	285602	192890	352619	207000	76227.2	321678	0	1.05278e+06	440411	318895	366402
757.573	757.573	757.575	1.70637	1.5549	1.93237	29	400500	11912	486283	218106	242604	391674	250760	282023	185078	463882	351753	216360	403597	600645	329481	305987	1.18878e+06	477737	643884	535574	909926	265496
520.315	520.315	520.323	3.16978	2.59183	3.43835	40	494966	63862	103654	59098.5	857214	752113	334089	75874.1	145213	1.38527e+06	633175	502973	199792	380069	241561	171418	185286	1.45493e+06	124502	258471	176513	75363.4
153.039	153.039	153.039	2.11475	1.91707	2.62812	39	643175	11102	1.85535e+06	64764.2	171638	95111	782030	427935	78806.2	1.58475e+06	437776	536288	978280	1.24227e+06	380544	1.79238e+06	613325	67174	160970	2.01964e+06	1.80447e+06	1.6023e+06
618.446	618.446	618.451	1.27001	1.14673	1.43707	28	480658	9757	64912.7	31401.9	142013	60105.7	85478.3	70268.7	443627	143664	151402	251327	481217	606852	577489	552886	471041	918160	1.09838e+06	637394	586967	648553
572.431	572.425	572.434	1.02528	0.891183	1.13428	31	221060	25623	74088.3	36703.8	291854	89078.7	118372	26488.8	52371.2	258578	264911	469558	39637.8	129315	71883	68527.9	33919.3	1.00535e+06	54688.3	43996.6	129252	70322
218.982	218.982	218.982	2.0754	1.54348	2.3655	48	915232	13541	2.79994e+06	165853	561793	283194	1.14179e+06	520134	473141	1.15292e+06	1.00747e+06	911662	1.63627e+06	1.68421e+06	1.3408e+06	674535	881643	315404	946639	1.72919e+06	2.08942e+06	2.31407e+06
586.287	586.283	586.287	3.7032	3.54527	4.1525	39	374108	9569	435438	88043.6	348991	60564.7	415005	330308	220268	446372	429977	427147	359742	205373	91244.7	449031	177768	461762	504695	838354	510556	652623
107.965	107.965	107.965	2.72263	2.62528	2.97498	19	523935	10622	164939	680968	893049	742715	152656	981482	642523	289886	488505	1.29531e+06	205526	195748	338402	346569	215316	1.05643e+06	620205	26739.2	24719.7	427434
616.457	616.451	616.459	1.05105	0.913067	1.16065	30	316371	29327	100762	54478.3	394698	170108	179246	36838.7	74858.9	394350	442719	670804	58897	192702	108536	98387.7	49630.8	1.37712e+06	93433.5	74630.8	146500	94059.2
455.203	455.203	455.203	2.95508	2.79397	3.28985	37	451353	24882	650072	61982.1	200964	88045.4	559152	377104	153620	670426	585287	402355	605728	818315	400472	700929	504537	537885	360281	665404	495226	722792
119.086	119.086	119.086	5.68268	5.45223	6.01658	43	538184	32159	842286	258432	133299	159275	990203	537082	199547	695417	584899	342746	628568	923193	348250	632148	264256	126461	275996	896667	1.68743e+06	1.87148e+06
754.513	754.512	754.513	1.69717	1.52802	1.90583	30	651064	63670	658618	429772	522443	793909	487946	385417	355447	751629	562938	699017	421153	646232	367556	372506	913012	1.34854e+06	719813	436754	635130	311952
150.123	150.123	150.123	1.02528	0.70235	1.13428	38	230879	124949	340739	404832	225402	231859	350185	242086	295882	208833	218077	240698	246502	197822	198201	237235	170509	152835	111470	198386	157633	202184
516.277	516.277	516.277	6.10198	6.06408	6.48502	33	293714	53814	265117	229833	245403	380266	112763	272308	288649	264433	156646	303736	235211	276702	250398	270292	488365	372247	221733	301773	471349	204916
522.3	522.3	522.3	3.26227	3.04605	3.70488	45	451306	82169	412757	285135	395748	625556	461982	446684	496319	760455	196098	248626	555664	573330	388924	378933	833485	253227	640186	353652	548080	260799
333.182	333.182	333.182	1.43586	1.15728	1.6393	48	528015	35089	750350	763808	1.08978e+06	578356	492344	456218	723038	334645	396624	471100	436575	532079	546670	576977	311417	746339	441877	380792	344139	339790
764.539	764.539	764.54	1.1074	0.957133	1.21373	33	372071	14398	196073	120212	123292	227382	327239	265786	250057	508306	398053	386688	417234	442416	414221	409306	656734	334994	436875	552705	615573	450966
134.113	134.113	134.113	1.32878	1.0735	1.60055	25	803701	48979	2.49665e+06	397117	1.28977e+06	681645	660726	773717	799366	130161	723481	159523	656730	445843	385442	710294	390820	157276	3.93611e+06	294992	294402	394768
148	148	148	4.36887	4.28898	4.54437	21	475577	2541534	1.19188e+06	35580.7	58363.9	0	638684	184668	0	845274	482528	196442	233596	785412	218369	1.0758e+06	343308	8555.38	185740	2.85013e+06	3.02005e+06	1.3251e+06
817.457	817.457	817.462	1.38852	1.25093	1.54958	31	530626	27500	700551	1.43214e+06	678574	1.19286e+06	365138	651310	790601	368770	514428	495859	484525	398866	289717	165077	521135	427307	674281	216568	390182	184784
101.948	101.948	101.948	12.4901	12.3539	12.6264	32	596987	90073	358148	669574	512986	362425	578698	677053	540288	496424	482766	801501	488533	444903	571879	536318	716200	514300	492668	507392	501895	486964
321.123	321.123	321.123	1.39802	1.22807	1.62022	30	528366	349558	493319	443743	754068	274028	637805	469973	252800	433168	295223	70489.8	1.40501e+06	514740	468378	775753	640367	100373	610714	1.10665e+06	1.76969e+06	1.14347e+06
761.388	761.384	761.388	4.68208	4.61145	5.15973	25	340571	63377	549708	5458.45	241334	270864	518045	258313	91414.5	671645	416408	250734	496094	531351	510282	647454	664573	0	1247.11	854432	650934	0
176.035	176.035	176.039	4.77913	4.53742	5.08912	25	340358	7652	157440	34870.9	241493	5480.46	310985	342959	133580	404991	345543	409412	776595	590374	458886	562105	722807	216352	205753	507425	248307	552715
101.948	101.948	101.948	13.0122	12.649	13.3074	84	554595	25848	425814	378843	760449	645314	548019	978852	974564	586491	533606	435823	596234	427430	495154	468314	586856	613249	493487	1.38027e+06	462575	474230
294.221	294.221	294.221	4.65168	4.02247	5.04372	57	227479	15421	0	799.346	0	2810.18	0	0	411313	0	0	0	225101	273543	264661	170944	265366	401037	555428	136053	129348	68097.5
358.222	358.222	358.222	1.00357	0.965267	1.05357	23	206413	61760	45658.5	13310.7	0	74250	76051.7	25383.5	6961.01	11591.4	115781	44427.1	1.86022e+06	62678.9	6004.55	33952.8	18629.8	11129.9	1.01668e+06	19953.4	102917	110391
757.545	757.545	757.548	6.1928	6.13247	6.5473	36	289182	8359	462737	139537	49385.3	728502	1.40806e+06	641893	32731.3	585677	1.23917e+06	598191	77721.7	153113	97338.7	48111.7	140620	62837.8	465958	226769	183020	168002
101.948	101.948	101.948	17.8251	17.7344	17.8941	21	441298	12833	393183	365471	335718	476573	426885	541340	890941	380821	367683	431914	363700	423794	381057	365979	416808	428789	423478	376502	363436	385985
101.948	101.948	101.948	17.552	17.371	17.7117	37	583492	10964	336427	626593	471374	428328	419502	730678	883871	315119	531286	330628	470797	368600	518464	521972	529394	870245	490108	508554	516584	529764
101.948	101.948	101.948	18.3246	18.1657	18.5063	43	567444	20114	305787	367826	375958	332362	477110	1.55593e+06	1.03617e+06	735904	587256	425460	422110	368117	424449	424716	305663	426125	418584	413824	418431	413360
437.307	437.307	437.307	1.02519	0.891183	1.13428	30	269082	113116	433941	350521	406211	331478	343905	293842	342921	265706	244625	213501	289816	320781	260120	240457	157409	193411	319996	285486	189983	269313
450.237	450.237	450.237	5.50495	5.33787	5.83558	34	304880	58899	305073	229686	239144	332937	287762	257649	227268	331054	303995	259835	286267	366969	332284	360876	502606	283912	238690	305784	489650	255342
105.951	105.951	105.951	0.205925	0.05	0.389717	32	557172	171997	578009	564878	1.03638e+06	680787	901236	900493	527404	447657	787900	403907	387019	702700	330988	492978	824979	355931	353376	334629	452062	375112
869.591	869.591	869.591	2.03202	1.89058	2.30403	33	554058	21991	314811	452410	299361	555309	341743	495545	587579	457983	572891	973827	477568	369419	556244	312710	878859	594859	906752	470412	671400	469372
101.948	101.948	101.948	17.1895	17.0306	17.3258	35	551652	137746	989145	579833	272366	421915	662829	981357	334264	736713	422726	429424	469670	403558	528842	520687	364262	513005	369481	510567	490446	510557
101.948	101.948	101.948	18.0523	17.9159	18.1204	26	436911	407344	394662	414124	489964	278969	478855	635504	421925	370307	487491	320346	527470	425510	389071	372482	328922	370018	749682	356598	349159	371572
478.275	478.275	478.275	2.90638	2.69092	3.28707	31	459380	16374	544046	343155	164610	662592	129004	153341	1.73002e+06	419066	174550	160958	193902	197489	223982	349125	814372	379314	114109	333173	548162	144282
101.948	101.948	101.948	16.5312	16.3722	16.7128	40	590466	10252	443285	274287	421831	599619	1.26238e+06	2.0964e+06	458106	642464	679114	355922	522656	771184	467538	412635	565321	636426	729684	453505	443677	464613
787.656	787.655	787.662	6.61108	6.56175	6.94023	28	275838	116609	504880	160302	28467.1	1.2756e+06	1.21678e+06	533768	12831.8	963457	1.33513e+06	684195	7681.02	12793	7503.87	17846.9	12127	605.237	245753	33390.8	82509.9	20817.5
101.948	101.948	101.948	13.4663	13.3527	13.6252	34	469466	12299	667864	409057	412652	882726	543649	768597	443115	470810	442907	330560	421289	766652	416943	421920	414931	584730	385688	400891	378273	410993
101.948	101.948	101.948	13.8522	13.6486	14.0112	44	508493	58050	1.25295e+06	353907	422204	422797	555193	564425	563527	464904	564508	374758	307331	406991	439969	572269	583121	480804	528974	399808	405299	409183
101.948	101.948	101.948	16.8717	16.7355	17.0079	31	480065	57544	419921	314245	311702	414503	558042	762909	451829	454105	567069	590447	597868	622384	372917	379327	563293	736592	697903	349054	345048	350735
101.948	101.948	101.948	18.6424	18.5281	18.756	29	430358	83672	309016	404069	314861	318634	1.05718e+06	629666	409388	309997	417212	745431	367123	457354	368661	361819	474876	478794	372689	358135	348863	368303
663.476	663.473	663.476	1.00382	0.869317	1.13428	22	184139	198110	103692	32928.4	78882.9	67296.9	55542.9	42341.1	165913	21300.9	69528.5	106821	199896	217235	183741	214634	160744	299656	315163	223848	206867	218131
268.205	268.205	268.205	1.00778	0.869317	1.35348	35	261822	23499	278763	264501	373221	237779	333031	349384	146272	102813	284290	175161	88558.1	500011	223611	343587	231829	224431	195379	428409	325009	263376
101.948	101.948	101.948	14.2836	14.0784	14.5561	60	494731	112791	321421	399270	455438	515297	730720	668673	505816	210600	418249	572661	514755	768119	410836	392423	470487	781480	624057	383174	399958	393524
500.29	500.29	500.29	3.08397	2.88665	3.48618	36	441405	30301	625276	335415	446384	563109	274279	182301	207678	407074	162649	307611	486765	427656	303928	211614	686277	373636	138190	226993	480700	96093.8
559.378	559.378	559.378	1.00357	0.869317	1.13428	33	161819	23032	138156	96819	83741.8	119810	152770	107583	131080	226231	162451	158173	169870	143083	180889	157311	302065	183839	179565	190186	271061	177899
747.601	747.594	747.603	6.17823	6.13995	6.42893	31	246133	6485	530707	85930.1	13340.5	417562	1.22869e+06	571553	990.324	626668	1.00793e+06	299988	42638.9	87668.5	42465.2	29080.8	98945	0	590150	114356	136284	130540
891.541	891.541	891.547	2.26003	2.13393	2.4727	32	395072	23201	573768	379824	252335	451654	334149	301313	260977	412185	329323	265086	410950	470018	407412	333122	847293	436573	670636	428485	715636	278920
101.948	101.948	101.948	16.1679	15.9862	16.3267	41	531291	47072	451955	399349	496154	536762	498302	2.15453e+06	683485	312433	353081	307190	363610	398665	509441	498804	349656	264435	434172	490139	499896	498193
267.642	267.642	267.642	7.04572	6.98348	7.33807	33	244480	23834	19371	6582.48	19204.6	128534	192959	620307	54146.6	357881	566785	323364	209239	396396	233263	349413	336344	343185	375407	372713	403414	473144
101.948	101.948	101.948	18.915	18.7773	19.0965	39	451726	52830	371927	515610	366625	322182	583132	726316	474124	313547	457041	370207	356934	459791	310602	350566	630549	407113	304480	344946	356878	364901
782.54	782.537	782.547	1.68836	1.5549	2.14542	36	626447	131982	512036	353530	356569	590761	499279	568468	464026	688377	665537	904362	637508	671312	698779	536806	730816	470415	863755	761400	1.04163e+06	672670
792.543	792.543	792.549	4.86307	4.54418	5.34773	65	323598	16903	356495	206098	197825	939942	1.80963e+06	130283	49041.4	572933	889417	262505	180840	103909	204891	28406.5	294815	37888.2	506237	328081	201065	119236
112.046	112.046	112.046	4.27284	4.0941	4.41243	18	561913	929127	1.18518e+06	741893	388489	89111.9	431727	848350	209760	1.04454e+06	581175	304016	434017	698905	533493	972679	428025	175681	474437	684617	808322	1.27424e+06
721.522	721.516	721.523	1.04789	0.913067	1.16065	32	218592	66620	113075	70659.9	69176.4	125679	169229	137223	132613	323310	237809	239105	242946	266440	218381	225064	401223	203612	356671	332067	395160	265580
841.536	841.536	841.544	2.29663	1.94403	2.6198	33	358144	270737	97838.7	79522.5	521788	190992	153213	39534.6	96596.4	397694	330227	608932	67998.1	274266	106604	78024.2	86732.6	1.84398e+06	103304	52236.1	174556	85823.9
588.436	588.436	588.439	1.06393	0.869317	1.3464	60	253348	12683	138375	107420	97559.4	191594	230296	125030	143948	187197	249072	248671	262272	298405	277060	310298	466697	283406	254418	445638	683446	305728
101.948	101.948	101.948	15.829	15.7365	15.9637	30	512327	20291	327986	298723	522183	267663	706470	742907	508349	648743	348538	1.01831e+06	543898	448121	416968	449064	303697	469102	615047	450118	379672	395106
444.324	444.324	444.324	1.00273	0.880467	1.04723	23	183584	35680	192384	189578	169933	199467	238917	194097	217649	225726	225958	170647	191542	203974	219776	169032	245484	143683	135718	201714	224356	183836
101.948	101.948	101.948	14.7566	14.5786	14.9647	43	504901	45199	379831	352715	319098	767067	981217	646149	447103	401913	502174	416808	858329	338693	408715	398869	562070	676508	465975	393869	393053	402537
101.948	101.948	101.948	15.5549	15.4414	15.6685	25	510433	54902	529034	304384	562312	270296	442774	1.02726e+06	720227	786101	409626	353927	545882	394782	411277	411922	449718	456898	455405	398158	392202	396129
101.948	101.948	101.948	15.1917	14.9818	15.4187	47	477849	20150	369216	300923	485060	264078	572987	930007	386603	408557	364941	311233	759220	437957	415895	354203	642330	407383	772731	478252	335087	347034
530.287	530.287	530.287	2.90537	2.55107	3.27292	35	393740	15034	344057	101119	198987	215824	461643	588908	176440	232758	562831	276025	452825	696448	456698	553044	821113	636410	388755	404250	939791	254232
101.948	101.948	101.948	19.2555	19.1179	19.4371	39	550493	12449	398133	585037	440701	647945	415445	931100	699273	522099	659167	359350	350481	998405	522455	500373	401159	1.19181e+06	446608	478003	483418	480545
243.936	243.936	243.936	2.41063	1.97598	2.62528	46	670006	27660	646053	193236	700980	987116	584510	567364	380838	1.01418e+06	1.105e+06	375026	1.14208e+06	706936	759791	1092420	792919	982400	357230	444860	424460	142571
736.623	736.623	736.624	1.51566	1.34255	1.71923	36	466933	14608	243071	256615	138792	422097	419336	462777	411837	657169	590710	785902	545985	651784	552448	168767	725713	400403	703583	630067	639498	224176
591.317	591.317	591.317	6.93112	6.82002	7.24205	33	263746	16172	401864	70296.8	281571	40453.3	325341	15451.1	35635.3	464332	441399	113538	192326	247074	227554	418018	423569	140688	201421	1.07378e+06	770366	407693
817.457	817.457	817.461	1.89633	1.65993	2.11862	30	547192	27519	970381	1.34688e+06	613344	1.13247e+06	598868	959200	593540	230387	527239	518171	582512	295868	293672	98181.8	772248	414270	584876	146403	245140	240511
175.15	175.15	175.15	1.3007	1.18162	1.64205	36	667860	21575	246265	946042	1.01543e+06	1.09851e+06	798786	960851	415266	298699	500626	33920	1.14671e+06	366956	329317	1.12484e+06	901449	23328	448812	159764	1.22853e+06	442251
428.227	428.227	428.227	5.28812	5.11023	5.6137	33	286430	6245	253071	241053	252091	326230	301078	284530	251590	260090	300320	286561	305732	333240	345359	214427	522838	214153	246063	79671.2	132916	268200
494.264	494.264	494.264	5.90018	5.83672	6.27367	33	276732	33681	223506	242924	219398	322780	267620	231781	325158	243463	271273	233227	219158	252081	225901	289067	435959	287639	238414	291312	468048	246840
281.133	281.133	281.133	1.00705	0.84745	1.39925	45	219463	64677	127480	138068	189245	208524	237172	202590	241243	224488	230395	293101	231646	199085	260175	203293	196183	243308	219044	230050	221449	255082
101.948	101.948	101.948	19.8004	19.4597	20.0955	75	494692	65801	358124	807693	290075	266020	541077	565352	935069	334551	491985	501533	341476	675890	445317	427465	291272	336937	343978	377935	431501	445550
135.077	135.077	135.077	1.0049	0.880467	1.23358	29	210951	63054	113281	125366	164575	197941	223699	190377	231694	233209	216045	280183	194004	191164	241908	225505	192812	219252	257566	235956	233744	246798
833.575	833.575	833.576	6.02563	5.95715	6.26012	30	273351	12687	332927	62849.2	110547	223485	790841	145645	526.27	544170	781396	198265	202811	261767	255116	70161.8	379598	0	714835	538734	307901	375109
266.193	266.193	266.193	4.74858	4.44595	5.13445	35	232768	24123	0	818.828	887.466	3822.18	941.972	1329.13	530316	0	6572.32	0	257384	130702	142327	128527	165968	472563	587666	242629	101910	227942
802.492	802.492	802.492	1.11613	1.0017	1.23093	24	376544	107481	538404	16230.3	521999	545509	330015	398415	495646	333810	312850	323055	376911	406779	397728	363102	611360	261744	169628	356926	550216	196594
310.218	310.218	310.218	4.78984	4.33985	5.17985	58	289249	20162	38668.8	46570.3	34772.1	58048.3	31602.5	67157.8	621230	9268.17	87292.6	11052.1	317277	436065	257524	161733	230737	521247	705770	106928	118777	273874
544.313	544.313	544.315	3.43052	3.23255	3.94537	63	375526	3005274	408664	750847	230759	1.08589e+06	289603	190154	310496	541800	177328	184011	297105	295918	402313	212842	733146	373384	220097	194964	275472	122025
683.421	683.421	683.428	1.41637	1.27397	1.6126	28	328427	70172	24384.8	47726.9	117713	47304.8	23395.8	22988.2	302097	23090.7	66709.6	96629.5	325226	374033	326938	334197	304277	674333	991088	379343	311585	257924
629.339	629.339	629.339	1.16631	1.0017	1.31987	32	457830	93549	91218	975056	2.21295e+06	1.06211e+06	403605	640532	761068	71993.4	210287	35412.8	811095	133547	222952	155302	341894	48068.1	823994	56750.2	126329	195521
544.313	544.313	544.315	3.07435	2.94747	3.22022	34	394608	12409	563937	391912	335914	813698	337151	183737	82959.2	649904	204734	159223	397219	404273	539450	499485	1.08247e+06	220214	214139	469675	600304	123797
622.431	622.431	622.436	1.34187	1.20503	1.50612	32	422754	119084	386609	332509	330621	526455	407036	332054	301649	375037	493666	441746	392664	422874	356692	296592	639962	323866	500491	403057	578228	332376
677.495	677.489	677.497	1.02187	0.891183	1.18215	29	190571	497003	86741.3	54032.3	72707.1	102506	143098	112297	109176	277645	200232	197885	205516	237225	201834	199333	351829	218654	241470	296094	438269	236598
392.199	392.199	392.199	4.75682	4.47082	4.94588	29	263736	10460	170283	89579.7	54798.5	76767.6	157819	74940.9	309276	101003	128198	17609.1	332251	205809	338270	203768	320531	443549	713374	178564	186871	211563
869.591	869.591	869.591	1.48777	1.11172	1.7081	54	574557	87816	838499	162191	385100	708073	844475	477209	812567	885404	821588	272769	821673	933620	641650	543196	846942	177431	235726	1.08315e+06	1.03444e+06	266139
114.891	114.891	114.891	3.9721	3.79507	4.32862	29	483048	15458	543758	123856	294629	182718	526966	350313	12169.1	539343	1.21408e+06	541403	454159	657570	410239	547880	387539	542670	1.07407e+06	738952	754368	1.07103e+06
101.948	101.948	101.948	20.89	20.6856	21.1398	49	458363	12868	654951	351397	455038	524065	280488	776696	496693	528750	415519	389183	667498	329744	441536	422926	427201	400320	334510	428042	406236	445112
263.132	263.132	263.132	2.06958	1.84662	2.3833	42	587588	14013	822450	525181	735008	381973	554096	272764	232625	820653	265161	459943	735468	733215	484979	883663	637438	280791	500574	844997	752171	469435
101.948	101.948	101.948	20.3906	20.1181	20.6403	64	450201	80242	376250	854174	562506	365731	431588	619016	327160	789394	441578	325626	94001.2	332825	343888	318573	371095	526750	428301	317515	327558	323151
603.404	603.403	603.404	1.01232	0.869317	1.18215	33	146313	30585	122863	78405	73126.5	101743	132735	96304.9	117327	181901	150488	144662	153484	117878	162767	140324	316576	169003	143395	175245	243406	153715
717.355	717.353	717.363	4.72657	4.63568	4.92418	17	285899	24330	101204	396716	782590	7530.03	107565	571644	310513	30924.2	224928	726529	16831.7	19860	20207.8	38354.8	27453.3	664804	650856	46881.5	27368.3	678403
504.336	504.336	504.336	7.17765	7.11065	7.45262	32	204321	28143	3.28586e+06	74049.2	174774	50236	74061.5	131660	71789	414629	180722	236589	76329.6	147332	81248	102490	89641.5	40481.9	102311	172271	156173	117867
105.951	105.951	105.951	1.00258	0.84455	1.34255	27	197180	19611	107585	326110	132488	118224	162298	110580	324588	234722	114557	234651	271718	122788	221545	198536	195856	160358	66703.1	117343	83068.3	160460
812.662	812.658	812.665	6.58817	6.54943	6.94023	28	225510	8746	588497	92425.9	0	560855	1.31421e+06	703494	7268.12	679843	1.11453e+06	484955	11957.6	27213.8	7022.14	18057.5	29518	0	324270	61723.3	85321.4	58977.3
476.299	476.299	476.299	3.1367	3.02858	3.59573	33	428250	10989	635053	264499	435874	272014	568496	249812	190581	1.29295e+06	359215	453473	414975	452828	220908	633996	403226	353913	211732	1.03091e+06	462195	251307
774.437	774.437	774.438	1.68828	1.5549	1.90583	33	503806	197570	596319	989577	827897	1.27789e+06	353841	811861	689866	437245	602057	452947	523877	456945	263827	195029	470898	441549	523737	233779	450273	169944
838.574	838.57	838.581	1.2969	0.979333	1.47942	43	322426	45483	0	4210.29	114730	30282.7	51691.8	72430.1	337264	120593	125177	260673	388625	505498	401868	422279	320848	575469	714523	468207	410562	521445
103.074	103.074	103.074	1.0478	0.891183	1.16065	27	227537	34315	391062	365412	362132	297005	292212	509639	112430	209041	315463	76172.9	235811	395385	201163	146265	145278	110261	170842	257951	150827	202373
538.29	538.285	538.293	6.315	6.26792	6.85128	35	240113	64790	174631	201757	223564	320611	230043	227317	221252	185018	224609	227005	172380	217409	193813	211551	309630	272937	234895	238339	386875	165569
319.132	319.132	319.132	1.5005	1.3133	1.8191	44	564184	13243	887408	551261	498254	842646	1.32522e+06	839180	526816	285519	804078	656982	877204	923410	671976	740120	827065	155581	100112	821329	927660	428880
557.439	557.438	557.439	1.0027	0.880467	1.04575	22	162251	11276	55975.5	19099.2	113973	33296.8	42644	16576.7	33037.4	107821	94358.4	326962	34540.9	73851.3	44605.5	47408	25956.4	573218	50768	39488.6	74129.2	42177.4
288.174	288.174	288.174	4.73047	4.4358	5.11175	38	230656	7783	1134.72	10843.1	0	11092.5	0	4529.32	739657	0	8393.82	0	203817	90701.5	376948	124072	167194	558293	588062	86959.4	92928.1	201513
590.42	590.419	590.421	1.00382	0.869317	1.13428	32	165904	27413	50397.9	37565.4	57234.5	42867.5	57090.1	36090.9	160076	62117.6	75247	86357.4	182365	191384	188304	201356	141790	204385	338954	204728	179935	249831
125.087	125.087	125.087	1.02777	0.891183	1.16065	31	207739	47539	90591.2	202740	142629	88246.6	199580	110691	309908	235992	155067	227399	232812	104176	251083	260942	199745	253678	46556.1	138851	164861	204593
126.019	126.019	126.019	4.11425	4.09008	4.179	17	321837	561521	960075	0	0	43933.6	747743	0	0	599546	85275.2	0	298817	753584	267166	924902	303424	0	0	1.65436e+06	1.88337e+06	2477.86
173.076	173.076	173.076	1.61465	1.34358	1.816	57	544202	11677	785672	328851	853184	446930	793221	578530	522141	509150	1.00537e+06	380277	670272	362766	443474	825599	306233	455461	261559	801588	191094	530195
705.574	705.573	705.582	6.7009	6.63318	6.83117	28	311589	55586	901058	144977	6562.33	954396	1.86858e+06	792543	894.214	761868	1.6086e+06	657993	21277.2	39944.5	22204.7	31295.5	32406.3	3843.19	296702	37142.4	81355.4	40885.4
759.47	759.47	759.47	1.12931	0.913067	1.3464	66	264978	14078	310413	183504	253589	314532	210943	222364	361519	330595	221837	204176	286040	241106	353494	225349	351414	196414	270398	212955	393563	173322
258.107	258.102	258.107	9.26637	9.21193	9.39537	30	273384	6737	547940	37050.8	59069	23283.5	288039	189174	11712.7	225181	159356	858431	390153	237621	58843	307524	1.48273e+06	22955.9	56719.2	966185	904494	461989
136.11	136.11	136.11	5.06007	4.83782	5.26492	23	335684	8636	252348	245987	340522	227462	162799	260997	257121	535418	502292	371957	190721	312260	200174	1.58981e+06	248143	244137	251479	380194	271366	488658
472.247	472.247	472.255	5.72142	5.58683	6.05713	21	194068	11482	78677.9	142905	172580	300490	46010.8	111743	193884	248573	296759	126092	46177	229847	30833.6	186614	500388	218793	245792	111216	434846	195629
663.476	663.472	663.476	1.32137	1.18215	1.47942	28	285317	9471	29853.7	15523.6	78262.4	25620.3	30701.8	26696.7	293211	65841.4	77593.5	137631	285992	348613	328845	252406	275128	511520	743877	309433	304362	348121
215.139	215.139	215.139	1.49733	1.34312	1.83248	32	587280	955489	98918.8	2.372e+06	1.15089e+06	1.07535e+06	681576	658647	530231	137716	341408	43348.2	1.10521e+06	187021	263202	280524	547489	46162	728552	81833.5	509888	632207
630.308	630.308	630.308	3.89378	3.8631	4.02992	19	329312	47316	745655	9185.57	12913.1	158385	535123	7301.19	1014.17	999664	359483	4221.81	426502	511619	378812	891467	471539	9814.5	11889.7	1.74829e+06	801854	7074.21
707.505	707.5	707.505	1.39022	1.22807	1.55937	29	369135	260792	70532.8	22203.3	130281	30884.4	70776.3	102924	373283	93500	93471.4	199788	376991	519216	424442	323069	360140	713944	894962	418785	374981	460298
133.076	133.076	133.076	4.77273	4.39593	5.13445	47	321783	54587	647051	36573.5	45651.7	17047.7	679678	114314	44679.1	585398	238877	157465	312479	651972	220555	1.07371e+06	425792	49042.1	88011.4	2.73085e+06	153466	927301
627.387	627.387	627.391	1.34512	1.20503	1.53265	33	433681	24292	415946	579459	427361	728750	306646	430515	411649	405319	365323	380636	491474	493877	406759	283093	685990	466280	656704	383437	530963	235471
515.353	515.353	515.353	1.03613	0.869317	1.27225	52	148386	46104	144519	92293.9	87572.1	106097	159186	125936	120334	113620	152193	157366	160523	146681	181055	158029	285674	170260	135338	196542	256983	166145
903.555	903.548	903.555	2.24917	2.01597	2.63725	37	367748	11404	44746.1	34975.6	124336	67916.8	49862.1	18123.2	272978	111719	114445	182545	458351	448025	487573	308913	399846	620180	988739	493282	388724	388503
165.05	165.05	165.05	4.84699	4.5208	5.15715	62	296757	34788	212489	187926	124788	44496.5	93711.6	354566	74528.8	129965	266607	263840	280460	108722	386265	935969	430276	130719	115315	684339	550143	1.10055e+06
856.574	856.57	856.574	6.00633	5.95715	6.24897	31	239924	67312	345897	50120.2	130624	206663	842699	100594	0	394187	1.02676e+06	244584	126786	159670	145055	49991.5	235953	1241.78	510651	290352	194217	286975
193.159	193.159	193.159	3.52123	3.33802	3.70488	34	390188	23168	80383.7	1.03989e+06	419718	513547	414225	173065	108450	164749	273676	8038.99	1.06759e+06	204032	204454	405605	731635	15513.1	440988	102979	549215	269170
456.264	456.264	456.264	1.83067	1.47717	2.03585	30	352959	14088	567986	811879	295056	367094	347802	50549.2	111174	334289	187851	100127	473241	421801	307058	705945	779206	463701	416580	400471	707356	249598
527.288	527.288	527.288	5.71952	5.63223	6.05713	35	355961	18982	660684	102401	367185	103906	477933	133808	61698	795386	739849	225548	277751	358126	325080	529488	562926	189854	348204	1.17554e+06	846302	478690
174.01	174.01	174.01	1.52638	1.3639	1.78078	38	599743	147518	1.59114e+06	302877	195719	325810	503681	292972	414703	833329	565584	461376	506685	923557	554640	1.4102e+06	454907	291850	165936	1.29399e+06	1.62783e+06	642757
601.465	601.459	601.466	1.00778	0.869317	1.13428	29	172458	31180	62578.6	20455.5	118152	35428.7	43973.5	20030.7	35858.4	63449.6	99391.5	313422	36177.2	85521	43472.8	51088.8	35122.4	649356	68241	46514	84796.9	46448.5
708.587	708.587	708.591	1.11078	0.979333	1.18718	27	245030	69850	380064	65297.7	95570	226544	449633	225106	105967	415496	370934	175994	219328	262565	236824	238708	497883	172248	238293	393037	590896	295837
191.038	191.038	191.038	5.52108	5.38413	5.7275	21	473652	135811	1.07511e+06	301713	189743	100172	452980	801459	5376.76	582496	603064	633474	713654	515422	519274	682415	388148	4919.35	252322	489985	695038	716163
550.318	550.315	550.326	3.35505	2.83118	3.8394	57	294722	33037	164026	24437.9	402814	262660	197983	104990	103326	168944	433327	406476	78651.8	290209	161215	94004.8	85072.9	1.38992e+06	98079.7	29521.7	129743	29911.8
226.948	226.948	226.948	0.185383	0.0480333	0.473433	45	368990	32232	423163	545424	800330	494477	361163	422172	602251	322679	314703	126774	381772	326250	460267	375286	257253	513006	257670	249211	214802	414616
598.336	598.331	598.34	1.00273	0.869317	1.13428	29	178930	8821	347682	392968	270961	325929	224254	246743	209198	227133	229843	167405	147502	156870	135084	87127.8	150931	108399	150601	113465	153093	100868
789.608	789.607	789.612	6.12855	6.07133	6.55603	36	206029	12115	307460	51607.8	13408.6	410272	1.34403e+06	312326	0	604680	962326	252375	29888.8	46367.6	29620.5	17052.1	70811.6	0	317388	128016	103713	84019.8
544.411	544.411	544.412	1.034	0.869317	1.17587	34	261216	21352	116422	59374.8	60300.5	124548	244354	157727	165630	403676	303739	276619	294856	349927	333199	297807	470423	235816	216956	491923	574507	343729
507.324	507.324	507.324	1.00262	0.869317	1.13428	24	148831	27400	78574.4	129232	95052.3	50939.7	69821	68103.6	188145	21293.6	56101	61364.2	160621	172111	173952	168178	101590	213666	244586	134548	97675.2	166291
805.549	805.545	805.549	6.0761	6.0029	6.46415	33	242103	25933	294232	60423.2	118453	205646	626707	150347	90634	343187	569441	169680	182001	257066	252886	79762.3	297416	185164	649077	468771	300926	356053
934.572	934.568	934.572	2.09238	1.68862	2.2294	25	496706	30952	836186	160703	295386	713004	516768	428431	183897	659918	419795	413606	656343	735854	594019	540273	1.43391e+06	248518	329246	718084	1.36334e+06	204910
771.478	771.474	771.478	1.09613	0.913067	1.42083	41	206063	39545	0	0	97645.6	0	0	0	260355	62636.5	0	47740.1	261932	275164	294239	208931	157394	320999	464576	195183	198509	244034
261.24	261.24	261.24	2.07642	1.8428	2.25487	32	353148	37969	409077	285268	292647	354418	555229	349140	200306	495686	417315	256968	561714	436935	399386	384033	290918	153263	186000	725307	404143	98336.6
528.302	528.294	528.302	3.16712	2.87602	3.5682	48	325024	11941	96310.3	48645.9	574454	200486	249666	74329.8	64331	233198	568532	413831	96731.2	344674	90357	194275	90414.8	1.50588e+06	103018	53178.2	264164	87907.9
499.233	499.233	499.233	3.15752	3.088	3.3219	18	328742	36319	490270	40716.4	146460	99106.8	417766	69917.4	0	399040	562869	377887	534679	645553	364849	1.07465e+06	301604	0	34990.3	1.57037e+06	624071	15770.1
733.549	733.549	733.549	6.17822	6.13995	6.4087	30	214834	7105	439063	63727.7	52567.5	318692	1.05693e+06	266442	0	389018	660398	199173	102376	166902	123157	44936	188214	0	579364	287720	180030	164076
479.279	479.279	479.279	2.43643	2.2678	2.77602	39	362329	215356	347598	362663	304004	560278	328693	341819	326262	417812	291227	243514	368220	337953	346125	361270	728537	258675	348472	346419	481539	183191
193.159	193.159	193.159	2.556	2.35932	2.72093	28	563838	145766	45372.4	1.54268e+06	1.18338e+06	777444	274966	854346	563136	85268.5	223837	33850.2	1.20232e+06	150723	87460.7	199156	510928	40871.2	694219	47789	449812	277718
693.596	693.596	693.599	1.40205	1.25093	1.58607	25	270492	34379	279016	155018	137855	245174	231879	224641	214345	228381	349157	371185	240197	382418	278801	127137	535443	243333	386992	296486	490899	228846
426.351	426.351	426.351	1.00262	0.869317	1.10775	24	133308	41237	336306	32007.3	21400.3	46190.3	196894	31102.6	15383.8	153550	108947	51660.3	103421	168128	68431.1	158126	123823	52802.9	118786	456869	339062	186757
193.159	193.159	193.159	2.91805	2.76868	3.07108	28	387023	154459	26656.9	1.60722e+06	744754	741605	223794	590102	170054	34145.4	359137	22710.5	481690	75650.1	67391.8	117380	173266	26819.7	1.04019e+06	24222.6	178499	261031
388.249	388.249	388.249	2.72463	2.55828	3.06338	38	369866	58762	249284	192513	387798	229638	425632	351407	274566	720346	252463	252318	359567	240358	338897	429652	225176	349104	261621	748539	444652	118107
101.948	101.948	101.948	21.4575	21.1625	21.8435	66	568676	7998	193455	1.41752e+06	1.21386e+06	394221	262183	1.19029e+06	351948	662632	329283	670509	1.13806e+06	284702	460667	436935	387836	284049	276939	438611	441336	469647
722.495	722.495	722.495	1.52622	1.36678	1.71923	25	368273	76223	41901	53224.1	103763	72209.2	51845.6	52240.9	367884	55805.8	115546	157938	382052	412416	352932	359739	394041	559653	903866	436397	398327	382842
172.13	172.13	172.13	4.97838	4.5208	5.22525	49	233180	20384	151513	557630	214811	341461	99672.1	515693	60147.6	56235.7	205484	50440.3	251021	303553	51184	341323	200873	59383.7	257629	240461	560553	183892
478.32	478.32	478.32	6.16822	6.01878	6.78893	52	280436	23741	434581	117641	83621.4	454169	266447	505142	71636.9	385935	324308	581631	178178	214943	225205	72850.7	254519	253722	567193	274178	277989	413111
121.083	121.083	121.086	4.80438	4.45287	5.13445	54	278227	42002	90600.4	193517	148620	48065	136486	349355	63627.2	613058	271199	290542	241532	197330	503227	779680	458124	170884	156183	588658	479070	407324
485.282	485.282	485.282	2.38556	1.93915	2.75015	46	347243	28217	51147.3	34657.9	173470	142720	53179.5	25944.2	298569	126544	144015	168263	415354	374467	351578	306712	366988	733659	625700	269834	290178	247536
483.262	483.262	483.262	3.18207	3.05212	3.5682	34	336652	43664	713997	165095	203772	235148	295148	153913	130096	1.34555e+06	202240	237940	389961	413248	212118	736837	477782	132280	141507	932618	361462	172540
560.3	560.3	560.302	6.53502	6.46678	6.7568	31	201852	10876	170166	183652	211156	280336	187619	184502	3327.55	167939	182914	176587	179752	248700	200783	213805	340308	36533.9	194588	195606	323185	125705
780.653	780.653	780.653	1.2482	1.13442	1.34367	27	261210	1849878	291253	161215	128957	232279	245103	209197	184641	380769	320471	284035	275812	403762	242307	236521	501713	237752	328639	331735	504883	293615
542.313	542.311	542.318	7.02015	6.93873	7.31887	33	211764	3229399	322212	79765.3	194927	50950.5	259009	39730.3	33875.7	308658	228505	104606	228837	302272	221101	324339	385324	92920.5	181135	873152	778105	308242
439.236	439.236	439.236	2.94365	2.81677	3.36218	38	327945	67603	764141	197382	408541	249210	437265	185678	92931	1.2621e+06	92110.7	243551	365046	221335	355300	475910	503549	236932	150901	850414	587505	203933
407.182	407.182	407.182	2.00578	1.74595	2.33057	41	608485	128725	857779	632806	247627	605633	805956	586387	524489	620426	621669	480318	720180	679222	505892	850838	1.09356e+06	498411	543945	829645	983483	461204
801.606	801.606	801.607	1.90194	1.74587	2.14515	32	279235	458135	320797	161534	142438	315193	162940	200870	134773	293652	289253	155652	333227	310426	296397	208759	781232	273287	529880	291704	653571	204645
502.284	502.284	502.284	5.7243	5.63223	6.079	33	335802	575403	585737	222991	226125	277209	605057	395128	122381	687277	568129	327744	254594	425203	269222	362879	476365	163476	464664	409667	567593	544624
754.513	754.511	754.514	1.14423	0.913067	1.38207	60	281277	573546	352847	343544	261556	410735	412989	325970	205936	361549	203113	301883	305702	317244	277496	239809	464108	172550	133432	338625	444149	169617
176.159	176.159	176.159	4.82693	4.58198	5.17985	41	218139	87679	365506	2866.27	86868.2	1006.61	249777	117135	17962.8	203863	283250	151630	190262	333541	228188	529376	242967	196700	291548	1.07345e+06	1.00098e+06	521012
434.75	434.75	434.75	2.08592	1.93915	2.52645	35	267891	109431	325439	203969	225535	315950	246738	220018	177643	275148	214959	140142	266435	340469	266179	289977	603770	320561	296810	291501	468119	174702
707.504	707.497	707.505	1.02548	0.891183	1.13428	24	198834	143076	75810.6	36236.9	90297.9	61142	70015.7	60933.3	139824	70868.5	69610.9	114186	211509	230925	186033	224238	170659	351243	420586	250484	239247	221068
134.113	134.113	134.113	3.54537	3.23353	3.95947	28	287366	23514	2.14467e+06	468920	530441	341012	151480	194254	173985	100059	320429	140292	327856	166890	127679	242240	255213	133743	316140	113464	231415	162743
672.419	672.419	672.419	1.02537	0.891183	1.16065	27	167585	31813	251830	222014	163244	265286	178990	185775	182645	193070	177262	150006	197804	194586	175611	72748.6	274316	75330	187342	137776	191115	142843
596.376	596.376	596.376	1.0049	0.869317	1.15405	27	121695	67712	0	0	57206.8	0	0	0	182712	0	4472.61	52070.2	151756	160869	138602	142750	103210	202042	295023	123531	95592.5	154350
642.362	642.362	642.362	1.34416	1.20503	1.73398	34	268110	35726	381056	702527	408764	586478	196790	343566	369015	182577	225509	276946	230774	236230	172159	120805	274144	246484	266159	134589	263248	102916
243.117	243.117	243.117	1.23226	1.09135	1.36678	32	313505	21667	227163	379196	397770	332065	238648	621591	442591	187076	500236	303843	235784	215835	257928	433465	136798	373564	196020	162195	110211	278846
395.208	395.208	395.208	2.70783	2.55107	3.11032	44	331946	16252	446278	211977	193927	276909	299150	234305	71927.8	1.12248e+06	134501	303199	231860	409361	355757	688958	283036	164909	209017	1.24222e+06	614838	121512
763.59	763.584	763.596	6.16175	6.13243	6.5473	27	151765	25206	384178	91203.5	15271.9	559783	131077	394251	11054.8	768705	447377	375473	18029.4	35320.5	20561.4	14688.7	38627.2	11696.4	183603	79125	76503.9	47950.4
812.602	812.6	812.602	6.06415	6.0029	6.46415	32	239214	26101	376914	54330.5	42713.5	372001	1.40754e+06	259394	29247.8	572070	923579	186526	79110.1	142355	73709.3	30792.5	138716	51128.3	606167	190140	157165	174334
758.464	758.461	758.466	2.24293	2.0852	2.48862	29	194808	38410	78458.6	54312.4	120495	85181.6	65439.4	259507	214104	98952.8	49394.7	34572.5	337341	75956.8	260491	222089	622708	321340	452682	132643	214474	257205
678.468	678.466	678.473	1.41637	1.3133	1.58607	24	275212	57550	39885.7	42085	97910.5	57035.5	41658.8	47742.7	262620	28686	93185.8	143634	297387	312125	314699	181038	261793	567386	736738	258824	352808	287368
193.159	193.159	193.159	1.95502	1.63827	2.32988	40	522929	29375	29177	2.08703e+06	390642	814005	309722	379564	397276	123176	291852	10431.7	645931	187015	98755.8	338408	862339	15438.5	1.13784e+06	101870	529575	357187
156.039	156.039	156.039	5.6687	5.15998	6.03662	49	398727	39042	725966	396409	180365	115078	729590	308581	31973.7	378004	175602	178491	225518	541483	502621	865072	364579	74733.9	215958	564878	720853	932587
521.339	521.339	521.339	7.02285	6.96793	7.14515	22	182288	7128	290161	58293.2	143089	45329.4	232631	43276	0	350827	210696	83742.7	195123	277624	194106	262684	361178	0	168518	767149	723486	275652
506.29	506.29	506.298	2.88487	2.59995	3.18067	37	322999	576960	97711.1	23503.4	218944	114935	190091	46350.5	60769.3	219783	472318	260166	75110.3	351799	108601	168042	86163	1.66391e+06	143453	50980.4	196048	140077
794.593	794.591	794.599	6.06412	6.0029	6.46415	33	219350	72079	389478	60656.6	32862.6	220362	581814	265861	59127.7	426837	499760	171264	104681	259206	106085	37239.3	208122	100252	901728	174551	169031	260019
726.548	726.548	726.552	6.711	6.6586	6.96882	27	170941	150567	453422	101018	14968.4	597273	875647	427570	1807.83	281912	794478	391122	16181.6	25737.1	8651.59	10197.1	16259.6	2502.37	177999	30432.6	34940.4	29359.6
215.139	215.139	215.139	3.48938	3.15192	3.67713	32	223664	32950	100322	188390	129101	215886	332385	45321.6	47293.6	274190	31306.1	15128.4	801793	262990	243134	414198	726652	4943.07	81008.5	248627	677740	31610.8
674.332	674.332	674.335	4.15823	4.11267	4.31235	19	263145	267142	520704	0	936.309	197059	411386	0	0	724286	339711	0	377096	409476	382334	672850	436049	0	0	1.09603e+06	560841	0
188.065	188.065	188.069	4.88535	4.5253	5.29337	44	224074	32192	663555	143730	123374	9734.4	203813	31388.7	128428	291445	282062	205204	143981	339837	146056	393285	243409	111337	171271	382166	299440	669708
688.513	688.513	688.513	1.55207	1.39015	1.77265	33	501458	28386	102250	85069.3	662308	239539	136023	75001.6	183326	481943	470080	1.35644e+06	111492	347325	185740	152594	101947	2.36239e+06	235559	109413	284390	157806
545.336	545.334	545.336	6.9624	6.82002	7.2725	37	203282	1076660	377362	77962.2	181292	58715.2	295206	45144.9	22877.2	434706	273737	71169.2	208031	264161	190597	237423	371265	82776.8	177707	746833	683524	263864
728.453	728.453	728.453	1.05608	0.9351	1.16065	28	246432	20604	0	11062.6	74871.5	20708	6134.24	5586.13	333966	32409.5	42485.2	95343.3	303268	339231	270571	229985	231334	408509	750285	250097	196756	275099
510.383	510.383	510.383	7.1011	7.0427	7.2655	25	156828	17222	2.41305e+06	55901.6	104813	64130.8	99302.6	220689	0	349297	213471	241033	52887.9	103193	49238.7	45895.4	61323.7	550.827	88859.6	68622.4	74403.2	70033.2
282.043	282.043	282.043	3.8631	3.77198	4.00638	21	436483	43819	1.3261e+06	143326	111152	108029	627803	193879	90198.3	1.49733e+06	661153	116908	470577	1.16566e+06	583490	410840	540599	59338.9	110436	866942	888168	276354
552.302	552.302	552.302	3.09383	2.94747	3.21163	33	304035	201056	358558	130980	132309	249120	351233	222826	137561	196827	404191	116361	334863	460556	466434	447383	631607	273083	357859	402576	737528	177051
206.17	206.17	206.17	3.93125	3.54067	4.09675	26	272779	410619	794.924	1620.81	0	1517.9	0	1083.16	376306	0	0	0	90957	641744	422798	446795	492813	108581	36015.4	547027	559493	10330.8
651.469	651.464	651.473	1.33837	1.21467	1.50612	31	223228	197850	251296	132336	141661	232029	201171	205730	179654	274284	264099	255625	229073	262499	143397	206012	365053	242899	274920	255981	406643	214015
160.031	160.031	160.031	5.39232	5.00473	5.6945	37	334186	96420	661298	324954	284382	120323	200808	681340	53549.9	426650	359556	473547	386922	394836	523303	200228	224411	22335.7	238900	133153	100374	384427
745.585	745.579	745.589	6.17958	6.13235	6.64102	36	180214	22305	323760	63663	12530.2	239560	735885	425062	33318.6	305681	569045	152239	71802.7	184493	66653.5	39029.9	131464	64663.3	705322	126520	163348	159769
275.107	275.107	275.107	1.4105	1.30582	1.52693	21	380697	18823	601139	153917	458342	371637	708648	455084	362932	515582	416400	491584	123952	461173	361958	370653	368097	343154	245773	459816	509811	308533
498.34	498.34	498.34	7.04142	6.97527	7.33807	33	170282	409809	413542	77861.8	159251	99067.7	255595	74722	56376.4	332751	211687	157558	183881	269448	179539	179119	241236	92326.6	178054	370252	381022	217746
156.135	156.135	156.135	3.51402	3.2374	3.72028	32	333158	145562	527727	596918	329243	381075	375538	253182	80557.1	143382	194750	28617.4	814929	442181	277597	262192	564483	21585.8	1.0725e+06	106900	364297	298056
156.135	156.135	156.135	2.6834	2.36288	3.20852	55	496129	86722	71793.7	3.64792e+06	780985	617582	154459	1.10661e+06	415951	30722.8	409500	33561.8	620990	122828	48230.2	95559.9	1.05415e+06	42923.6	1.29266e+06	67770.5	194542	222442
645.486	645.486	645.492	1.04723	0.869317	1.16065	31	206478	35542	68315.5	20451.5	125924	51713.9	57774.5	19651.4	45362.8	146409	140693	318645	51473.3	110368	57700.4	43733.7	39501.2	843982	105339	61604.8	126330	69213
501.294	501.294	501.294	2.64111	2.2711	3.44482	54	298835	198278	382172	249383	249633	541992	258256	199676	196653	382690	218425	190352	288867	292823	369155	296507	788017	208283	276819	326435	486206	146953
574.424	574.423	574.424	1.15721	0.869317	1.3464	50	244387	60894	34316	22937.9	65048.3	37236.5	42970.6	40657	206387	23247.3	75172.9	104317	233218	302941	285596	380899	214963	426239	477535	352293	279450	330611
332.325	332.325	332.325	0.911767	0.782517	0.950867	19	91252.5	13382	17167.8	74240.9	41603.6	35304.6	21221.2	28437.4	69392.1	29565.3	22053.2	70342.3	30814.4	91431.1	69512	23494.7	29694.7	85707.1	38480.5	38668.5	43066.9	19712.4
243.936	243.936	243.936	2.76607	2.66635	3.01007	24	356917	12930	65274.7	660556	490603	513008	44058.5	780192	943646	168366	257294	405870	105032	71797.6	206945	69854.8	145890	692612	635312	7174.61	4026.35	247275
616.455	616.453	616.459	1.45574	1.29717	1.9694	32	277633	12955	42542.5	46458.5	360554	134351	78484.4	36730.7	70721.3	224717	225516	406768	39243.5	162190	107313	52140.1	53573.4	1.2358e+06	72382.9	23521.5	82197.2	39298.7
523.35	523.35	523.35	6.98527	6.91653	7.29965	33	181478	6840	367819	69646.1	143663	67363.9	223149	61962.9	37237.6	369209	208262	102157	180141	255987	208242	209182	281769	83116	185717	477210	433725	246391
158.959	158.959	158.959	2.56385	2.06312	2.97778	40	283376	1878644	249459	279706	362701	304362	315564	112328	514507	323789	155341	255631	213955	182156	327193	333887	253443	275760	530513	153712	336068	134771
798.536	798.533	798.536	1.86535	1.64627	2.11862	33	463371	739640	423367	342600	262024	435862	444619	283936	303390	339214	526424	552447	262752	426786	220650	217177	429150	1.03763e+06	413217	359901	563853	253281
841.56	841.556	841.566	1.56928	1.16738	1.81987	39	400374	26822	461735	497166	293172	494002	486586	354710	309627	461163	473463	379796	384770	432145	338762	299571	566096	266737	431353	444517	869596	343942
307.156	307.156	307.156	2.27502	2.05747	2.5412	55	293648	508476	315078	134014	226248	202398	576159	183062	333525	331724	202233	190953	233727	267489	421183	285433	504634	256368	359683	349098	351446	145014
406.256	406.256	406.256	1.00315	0.869317	1.25232	34	135126	7225	161494	231777	162182	169451	178284	158347	146093	127671	119387	93362.8	151889	137816	150075	113430	152359	112837	74325.6	128904	115675	116128
430.908	430.908	430.908	23.5736	23.2057	23.9094	66	530748	87191	332948	347401	332922	406979	504522	452245	1.62661e+06	399417	308716	1.2677e+06	1.31282e+06	963146	290634	245096	199296	1.25011e+06	353620	161049	738214	220198
803.496	803.491	803.497	1.35366	0.979333	1.53265	56	390334	7397	412234	372564	303081	528484	356428	271540	422235	315050	312663	261670	424744	580545	286964	464493	981873	343558	107975	252065	880018	365627
349.286	349.286	349.286	2.49165	2.28082	2.82793	28	208990	31511	323114	153685	215867	97213.4	187076	114874	129909	651376	157826	181768	116485	146069	220211	256655	294667	300114	89310.4	700937	336751	45541.9
732.598	732.596	732.602	6.67813	6.62535	6.91372	25	160471	39055	271710	53827.1	6884.39	515450	1.26808e+06	252960	990.41	402531	1.02669e+06	285641	4216.01	8087.04	6169.25	11281.3	9577.11	0	111609	33379.2	47218.1	9038.27
633.464	633.462	633.471	1.0146	0.869317	1.13428	31	153665	42595	73735.5	29348.6	68921.7	77079.3	120621	89429	84830.3	131147	169134	139996	157163	203525	173894	184110	278665	180081	231051	250206	393629	181217
794.551	794.549	794.554	1.65365	1.49765	2.04318	30	410857	187210	37824.7	31614	82996.8	49601	49503	1599.68	489650	71355.1	56068.1	290276	432323	527413	516395	493431	418135	774352	1.11459e+06	477672	536424	669059
328.23	328.23	328.23	2.28255	2.0336	2.6198	64	242365	22559	271966	215708	215580	164020	245030	224279	274222	246847	197718	594483	204596	167407	183717	163862	153276	285621	295847	259255	228904	260036
660.478	660.478	660.482	1.57477	1.41352	1.79918	25	369746	48341	88666	67781.1	539489	236724	111130	25457.9	97567.9	300350	352235	669977	54391	183460	108636	78753.7	54747.9	1.78838e+06	112488	43342.8	93820.1	49302.1
977.594	977.587	977.594	2.55088	2.25182	2.82308	53	342341	5207	356473	293272	264439	418125	244088	314525	260459	401523	349651	253677	227601	266583	477663	270610	733397	335109	516552	340110	481884	239351
126.019	126.019	126.019	4.41423	4.28898	4.64953	23	297535	70364	744376	71259.4	102582	78071.3	404399	199964	0	463172	359694	209174	186015	390346	178274	617737	178395	87664.6	181650	1.26535e+06	1.35177e+06	722324
215.139	215.134	215.139	1.19248	0.975333	1.31987	22	338447	51844	83941.2	1.04175e+06	1.89785e+06	588283	217723	364277	397358	72610.7	140333	32793.1	584476	114102	185051	18861	298899	26054.1	372640	27788.9	138647	153511
100.109	100.109	100.109	0.207983	0.152083	0.321633	31	377129	27584	147444	162906	196311	518305	319456	458364	360721	329423	241283	377308	243900	616153	532088	631572	599443	255500	225828	235406	524507	218808
695.493	695.493	695.493	1.40987	1.25093	1.58607	33	293100	9762	263691	203775	183372	265907	260773	270331	232775	315620	316211	326264	317876	349572	324810	230626	463684	288381	381370	324169	439958	293189
357.209	357.209	357.209	5.2003	5.0207	5.3806	27	262298	16189	671555	18318	32123.7	0	125830	82790.6	0	506125	238543	107188	204809	357678	244155	529041	245630	3506.54	76694.1	1.73962e+06	1.60358e+06	560163
244.072	244.072	244.072	3.10163	2.98242	3.43678	20	404041	49786	1.55964e+06	450787	195221	160582	499041	303890	79094.8	1.42667e+06	438285	237129	482862	1.14339e+06	556813	835402	451711	72010.2	272391	518927	826915	185327
476.793	476.793	476.8	2.65785	2.34573	2.93263	39	279246	73187	82851.8	53530.4	476814	493815	163216	43309.1	123261	511137	282801	356054	73740.4	264255	114165	130473	87984.6	1.03247e+06	90199.2	58663.7	172062	27568.9
629.339	629.339	629.339	1.4723	1.35903	1.86535	26	337617	567431	58139.9	630871	915615	838791	428835	675471	630369	79240	282305	41732.2	674435	162249	206827	117814	340988	41287.4	452282	49990.2	115552	175540
203.135	203.135	203.135	4.93602	4.55962	5.51815	37	192046	32053	235823	68145.8	5699.19	1319.62	189224	48499.3	2855.11	1.1845e+06	133903	46746	70540.4	658337	90551	626476	139273	5309.3	9707.83	666843	547731	75413.7
231.117	231.117	231.117	1.14853	0.979333	1.53265	47	241357	257542	342928	550928	479525	412383	229746	434255	308830	164691	218385	219428	162471	247650	203562	179139	129363	188140	181450	84800.4	67927.8	111300
797.534	797.534	797.534	1.13953	1.0017	1.23205	28	273545	51348	394300	7939.68	264350	313430	472057	228940	207134	301000	364788	291293	276467	266282	293415	353928	303018	230177	90312.1	349744	486307	241265
764.51	764.51	764.515	4.92787	4.5895	5.42885	56	208280	11011	204325	91829.4	33193	386306	661462	226461	63400	195491	888088	570614	145363	98305.9	156424	13915	194787	55421.1	343140	156705	89177.4	333749
692.488	692.484	692.49	1.98342	1.81813	2.25113	29	150571	184248	9046.37	27183.4	31121.1	51056.6	165638	45614.1	224513	42682.8	43108.2	86572.1	42284.2	38391.7	62349.4	22499	330587	50454.2	121207	204723	918779	229587
371.159	371.159	371.159	3.02274	2.36977	3.54067	58	241348	76766	124129	196446	310484	241252	88383.3	113659	237795	435140	210624	712913	87709.8	179437	106320	64035.5	103853	722781	96745	37003.5	42837.8	41356.8
679.472	679.471	679.472	1.02777	0.891183	1.16065	27	146225	107424	14443.9	10161.1	35065.9	17641.2	23859.2	16257.3	138027	45294	63947.6	66920.7	177640	195032	161477	173433	140145	197490	322537	215461	166057	241194
208.112	208.112	208.112	4.93625	4.73797	5.15715	27	234025	52459	975050	38979.5	27606.5	6113.77	184155	133268	17642.4	651788	183335	104735	105158	905660	174132	1.44796e+06	137661	2703.6	59860.7	473427	584278	341952
457.268	457.268	457.268	2.2652	1.72447	2.6874	39	256303	18655	251435	247527	293407	354642	195691	239536	194821	209427	230886	148590	256342	244001	256756	190064	504867	269858	263276	207201	315263	124753
332.953	332.953	332.953	4.41423	4.28898	4.81618	25	362403	405026	824138	39991.7	85614.5	6220.63	675132	205089	0	513299	407588	199120	280942	677268	246042	728806	292012	55359.3	237240	1.794e+06	1.8068e+06	686311
152.115	152.115	152.115	22.2408	22.1387	22.6381	38	483032	106431	313204	308267	597033	556777	364227	563787	639981	517110	259504	573278	600616	572253	616849	385382	506503	530634	629263	282263	573011	633660
835.654	835.654	835.658	6.5883	6.54072	6.94023	31	179599	208875	364219	101674	9830.46	460160	958895	469863	12770.2	388630	865581	457227	5086.62	12103.6	4942.06	10191.6	19759	0	233172	35276	47951.6	60246.2
748.606	748.6	748.611	6.1818	6.15505	6.4087	21	160409	10223	389624	85285.9	0	365724	813989	486139	0	581658	775917	276145	12105.3	32663.7	13785.7	10800.4	32519.6	0	226191	48422.7	63026.9	41350.3
731.412	731.412	731.413	1.1159	0.979333	1.24027	33	210478	16810	311842	381838	298969	430618	202392	315456	263954	175850	227970	218779	198116	176330	149372	104348	205744	168157	194621	116784	183983	112350
351.18	351.18	351.18	2.49305	2.3185	2.87967	34	235497	5116	284470	180507	207129	173056	241758	281197	127086	282713	245095	259194	332068	204039	177746	335797	456104	182684	155705	519298	316893	82706.7
313.239	313.233	313.239	1.0932	0.968283	1.34255	19	220358	24258	139133	142772	197077	159006	197304	296614	204000	242161	240027	155626	121950	277481	168086	326606	213203	303812	199552	263551	175332	267133
570.313	570.308	570.313	3.59073	3.54068	3.74432	24	221407	569866	181601	1858.06	11483.8	458233	422996	2517.43	9580.54	155143	426062	0	376494	160824	417822	151771	358099	4061.13	6474.73	580648	245770	0
754.494	754.492	754.496	1.93683	1.7941	2.19822	20	234107	324628	55695.8	44242.4	264074	100583	61080.6	38961.6	43687.4	200158	197156	288775	25483.1	112761	38161.3	59333.1	28918.6	1.08007e+06	90277.7	29031	112690	39559.7
772.483	772.478	772.483	1.67504	1.5312	1.87912	30	304996	70694	24051.4	19431.3	74852.3	27007.7	14321.6	17295.6	216927	52204.3	64624.4	82673.3	278715	363757	384695	311805	356661	510199	1.00952e+06	292129	329163	271301
266.068	266.068	266.068	3.8633	3.81795	4.06395	23	408322	298651	1.10441e+06	514885	128197	224712	315039	218454	217129	1.47394e+06	528041	56641	413581	502423	382609	711619	506412	76307.5	81193	548013	296780	234829
216.918	216.918	216.918	22.8652	22.6836	23.0014	26	341085	16262	383811	816521	399623	364498	379307	334605	387392	245746	329647	299074	287374	318636	252020	457537	293089	283456	320539	289529	259713	278796
841.556	841.553	841.561	2.02433	1.89058	2.23118	30	356023	97037	510889	303881	0	611653	525182	426321	182627	485289	625827	386905	406487	397637	402191	121073	649807	49318.4	521057	310449	294341	289673
792.582	792.577	792.582	6.06412	6.0029	6.46415	33	202644	38612	486079	43846.4	44828	164100	540642	222659	54065.7	378963	484927	163134	114844	231699	126851	41467.5	214718	108016	679497	248528	193695	262028
889.538	889.537	889.538	2.72342	2.5674	3.08478	33	228040	19507	103954	222466	73238.7	152525	79424.4	70707.5	64111.8	131973	218219	190897	272189	306763	280658	219373	277061	205245	94649.7	333300	166650	38489.2
103.127	103.127	103.127	1.13884	0.979333	1.46753	30	211148	23221	132334	79621.7	153239	87798.5	167145	114064	391335	263034	187712	206203	366593	142813	253429	247649	204113	261078	162153	165656	110596	245218
215.139	215.139	215.139	2.41032	2.15767	2.77722	35	437198	17924	71791.8	2.31128e+06	429123	974596	282630	344882	383321	430239	173988	23773.7	672284	235812	151359	296603	1.4796e+06	37087.4	1.41964e+06	193457	743592	152527
193.159	193.159	193.159	3.22282	3.1349	3.31018	20	301412	49371	24980.8	836710	684812	849265	259038	424304	100226	28860.3	496045	11466.1	660764	89622.2	106358	108144	321469	6659.64	812768	17196.7	108240	209334
267.175	267.175	267.175	1.05357	0.913067	1.21467	35	276055	108024	305321	271724	305584	240789	289590	414602	248796	235492	340694	204067	198928	370693	279860	385116	193932	223016	201629	310326	227947	273201
343.281	343.281	343.281	6.70252	6.6681	6.94778	22	148020	2856312	419572	78626.3	9908.23	531600	773539	382979	0	316492	657109	310598	14458.2	23137.1	13944.1	14480.8	20631.4	0	163463	25964.8	41788.9	19131.5
774.437	774.437	774.44	1.1509	0.913067	1.48548	68	219011	13297	381405	160581	471630	631228	230780	162370	360406	186137	139967	254524	267328	232625	184891	136924	102973	81528.3	86569.8	140248	254342	69127.4
582.317	582.311	582.319	6.74327	6.65477	7.06773	34	161393	574824	117136	137935	136044	211022	124707	127893	129120	138480	127747	138710	137725	193377	146630	163445	265167	170152	142772	145577	246538	96050.6
768.544	768.543	768.544	4.91418	4.58875	5.36827	51	208123	213588	300082	154883	45291.6	792250	835845	169615	47749.9	333433	1.07491e+06	146469	70770.8	74316.2	70705	10658.3	113146	51210	211739	72460.2	77399.2	65834.4
572.325	572.325	572.333	3.78868	3.58953	4.07572	29	203763	2869238	9119.97	22869.3	348255	10204.7	7273.42	47708.5	195560	77926.8	392754	419515	35830.5	14987.8	4850.28	16254.1	33572	1.39528e+06	123432	17070.4	47457.3	58093.3
552.302	552.302	552.304	3.43175	3.23255	3.94537	59	222190	119775	164503	70058.2	217998	186812	239558	189895	221445	19872.3	223948	154439	223411	211355	216581	92497.8	323357	396891	503966	34103.5	169314	276422
393.316	393.316	393.316	2.70531	2.57835	3.01875	28	199124	58696	365229	111230	131915	130493	232606	41843.5	0	796863	85952.5	179359	158041	296660	237410	574582	241283	85850.6	20014.5	842837	339314	115940
701.385	701.385	701.385	4.38957	4.36205	4.5703	19	208856	6512	374334	0	0	248281	288167	0	0	658779	172521	0	270171	292342	285193	458935	404545	0	859.944	946026	471079	0
363.155	363.155	363.155	1.54713	1.29717	1.70785	45	390159	16576	452572	139040	389336	366153	729332	471313	95250.7	247045	215126	341450	410340	535175	340133	750203	544557	214172	229203	779458	1.05796e+06	154750
687.389	687.383	687.391	1.04798	0.913067	1.16065	33	161409	11522	266022	351865	200001	303016	169217	228626	186621	155933	201139	170057	154412	133987	112288	83359.3	157803	116478	162346	96012.1	137049	85822
659.281	659.277	659.281	0.853092	0.739767	0.949533	32	104890	239508	7797.99	134151	106176	57929.8	10046.1	44188.7	234349	27298.7	15104.8	67520.1	148740	138905	160439	143568	103823	182827	60971.4	33345.2	65712.3	54483.6
284.203	284.203	284.203	1.04848	0.913067	1.18718	33	202795	122208	274873	251786	219331	209560	237037	366556	184311	180425	256397	132332	148748	289258	201281	192357	158540	153713	134784	212724	138940	211332
432.231	432.231	432.238	1.00742	0.869317	1.13428	24	131939	24858	89940.7	119311	143690	154192	174309	168730	148264	119986	160092	112271	124442	119340	126600	99583.3	104705	110458	124616	139451	111442	139735
751.526	751.526	751.529	1.09463	0.957133	1.21373	22	233839	44863	56557.3	32185.7	92043	52516.1	73136.2	63656.5	167452	118039	76474.3	115201	260930	275493	226418	292303	223181	460370	458152	292425	319953	285330
912.614	912.609	912.62	1.93282	1.70623	2.08118	41	350553	8914	264920	335657	153707	521311	169571	264412	338358	367937	393366	707857	270515	225394	290879	152913	498151	296026	582229	244208	347388	549736
566.325	566.325	566.329	3.49542	3.05212	4.17787	98	237146	43839	207915	302584	167799	420186	520040	126197	293339	372062	111309	226869	206073	339781	272122	269396	385397	154186	133436	238102	359602	57622.7
471.326	471.326	471.326	1.00603	0.869317	1.27073	37	105557	10770	89815.6	70923.3	59382.6	79466.1	104680	83368.6	91435.4	128278	102614	112602	119988	103496	131655	108422	181202	116880	87413	116443	167623	108138
497.812	497.812	497.812	2.70428	2.03475	3.48543	59	249001	5033	220694	256773	188883	306768	188936	205393	223099	243485	192498	184923	265352	239733	244841	204205	454650	112081	278494	169637	273900	140322
770.594	770.59	770.599	6.136	6.07133	6.66222	35	190161	10675	311904	71906.1	19368.6	241761	630874	358647	38329.2	310876	538323	163980	73680	209020	77128.9	37499.7	155977	78912.5	837170	130008	151456	198020
363.155	363.155	363.155	1.93342	1.7941	2.28322	32	357606	1876183	419486	334847	343913	425589	384509	323504	226526	423765	285459	298401	454962	324838	339846	378943	574905	345477	306788	501646	625351	231320
601.466	601.462	601.466	1.34512	1.20503	1.50612	25	207251	67953	41396.2	28878.8	228212	75534.7	58529.6	22548.2	50417.2	64926.2	153846	398459	34669.3	132064	47940.5	30800.1	42924.3	998291	101254	40065	90059.3	57977.5
810.591	810.586	810.592	6.46722	6.28132	6.64102	19	141502	494170	220999	32993.1	188040	214756	677483	94292.8	148915	302575	522411	106979	23919.9	47088	27457.9	5704.73	45974.4	267945	303498	57791.6	49750.9	73955.5
103.127	103.127	103.127	4.58934	4.38083	4.88472	18	363736	98529	179112	267901	343873	307653	505927	411484	364420	274296	479416	347748	531444	376183	559112	200682	490434	315276	375904	207134	181044	240783
542.327	542.327	542.339	3.18878	3.08478	3.34093	20	201879	35956	88775.1	119176	59036.4	158606	114447	44077.2	57331.3	665040	277464	42641.1	59556.7	228660	82206.8	133655	97458.6	107440	75289	75364.6	114951	22264.4
769.586	769.583	769.586	6.09927	6.04847	6.54407	35	191722	22377	350227	67848.9	26596.6	250300	640878	333364	43764.8	315382	545255	164873	74566.3	183328	70880.5	33145.6	152712	73033.1	700875	117887	137774	190928
509.37	509.37	509.37	7.11573	7.05125	7.41437	21	122900	1643718	2.13566e+06	29400.1	77269.3	24236.5	18287.3	75335	0	306128	103790	127569	51269.8	95614.4	47293.6	44845.2	55946.6	20023.2	50274	71151.7	87045.3	78973.3
854.398	854.398	854.398	1.00263	0.84745	1.2255	34	170889	7271	181677	188264	221597	201776	222619	198269	220251	158946	130540	146345	202761	187732	172264	128692	122226	141098	180996	186946	124610	187714
122.923	122.923	122.923	4.61042	4.35337	4.9302	43	276358	1257240	186369	257132	405789	495529	256480	278757	221611	243950	195759	240875	382816	332445	337092	181087	339755	350164	286137	163753	153098	102260
766.521	766.521	766.521	1.66752	1.50767	1.87912	24	341656	410289	53911.5	55524.5	115429	81134.6	67065.4	53467.2	395269	88982.2	137399	181992	405524	481824	372797	321895	242701	609897	733429	418904	392206	300983
372.252	372.252	372.252	2.49993	2.27345	2.87967	50	208994	26727	106479	194920	261506	112910	198640	173998	113138	365389	288785	726858	21874.9	157357	72385.5	120780	268712	426088	52509.2	358281	192604	216737
660.478	660.478	660.483	1.09408	0.913067	1.2447	41	153169	84485	46900.5	37734.3	318973	57180.8	76016.2	17358.7	57267.2	266207	140896	250957	27230.4	74684	72560	104015	25748.3	508995	40626.2	43322.3	82392.7	41585.2
118.12	118.12	118.12	3.54612	3.15932	3.8177	34	301791	272146	388807	248738	325425	305785	324625	234851	229624	204152	923485	152283	258067	506278	222476	286868	169102	100349	1.42251e+06	289434	245697	182213
166.083	166.083	166.083	4.84083	4.5208	5.1274	49	202781	73061	227472	119439	106357	17636.4	83039.2	287701	95893.4	136876	172988	206023	139163	479514	328568	524248	242589	108705	107045	370502	310122	308250
357.255	357.255	357.255	1.00394	0.9727	1.04723	18	101674	144843	65449.3	86622.3	220740	72648.2	63220.7	55800.8	110384	40564.5	73764.5	110633	61933	78782.3	41080.7	49014.2	38732.6	303607	64564.2	43856.1	34756.6	55577.4
847.519	847.519	847.519	1.58303	1.29333	1.73342	33	362613	126341	430383	379064	376731	361302	219693	253931	252233	386420	307922	257137	340710	363070	318577	482229	615677	380359	849502	415628	915134	265932
664.56	664.56	664.56	1.4274	1.27397	1.6126	18	160872	10801	128194	151988	105350	251965	141389	153894	134032	50849.4	209025	134432	148002	194216	83507.6	71878.7	350941	187735	244062	134939	305465	137514
751.526	751.525	751.536	1.49268	1.3169	1.89928	29	338921	8535	70459.2	52199.3	144099	72125	27981.1	102797	235429	96916.4	86864	220166	290342	500989	448056	192262	226044	646615	942250	241080	415686	518285
728.453	728.451	728.454	1.52622	1.36678	1.71923	27	243228	432543	16783.6	11460.6	57068.4	30982.1	14526.9	9181.73	192608	50568.5	37894.9	71275.5	229500	279341	274313	242802	220268	508648	703153	236108	230661	236408
444.272	444.272	444.272	1.39227	1.20503	1.69253	57	262071	214020	192193	218754	236990	248512	312324	258083	346359	95133.7	246159	449748	170809	143399	391261	352622	374153	258302	152217	206190	305140	212916
216.918	216.918	216.918	22.4565	22.3203	22.6154	32	503453	242312	719941	838396	653471	722802	222442	436160	285982	541786	823090	297654	392644	1.06404e+06	381483	302223	447820	867997	440435	498570	399814	427960
416.207	416.207	416.207	1.32042	1.19197	1.50612	17	226909	82287	149876	53416.8	160553	176298	234445	170850	195928	291169	234396	190761	163737	205461	251942	131851	166464	270265	453746	305027	213527	362044
816.503	816.503	816.505	1.87527	1.72182	2.09208	27	274042	20054	35247.4	20037.2	76872.3	34734.8	22873.9	20513.9	252043	40239	55183.2	88057.3	278618	345686	256843	335906	275853	483614	806589	398115	360023	248134
203.011	203.011	203.011	2.05582	1.7941	2.3833	53	249947	39540	483382	316011	215087	38823.9	94951.8	401472	201016	136861	291733	401462	92385.7	133623	134595	697046	107648	247354	299856	174191	186621	346570
119.032	119.032	119.032	2.81882	2.64902	3.09278	36	321156	68018	462025	17942.2	133396	35242.6	475699	111427	16730.6	408141	139334	85224.1	300079	198622	342857	318303	281683	90717.4	218081	2.07665e+06	1.87196e+06	469527
707.532	707.53	707.534	6.22653	6.18552	6.62943	31	133583	12210	259180	33591.4	15892.8	352653	808250	275623	9656.99	335936	688479	234877	33773.2	48322.3	31282.6	14009.4	59860.7	20155.4	149076	101258	72629.1	44433
614.336	614.336	614.336	3.89555	3.8631	4.05362	19	209049	9344	340967	15396.1	12148.9	276367	303649	0	0	615469	218844	4540.23	292098	259986	334696	431215	380333	23615.6	0	789009	306233	0
578.406	578.406	578.407	1.26485	1.14212	1.42618	28	239062	17492	262105	189373	156561	319405	266647	231868	157994	138003	286408	268452	254169	255991	214669	161170	341474	367137	266632	228653	331811	191215
354.244	354.244	354.244	4.8631	4.47082	5.20255	45	170264	22961	4393.51	31216.1	7564.73	19715	0	8493.08	377389	0	1487.46	0	185105	102871	230814	362417	204093	313699	450976	312863	306042	164899
607.443	607.442	607.443	1.00423	0.869317	1.13428	32	98138.9	43678	79606.2	50792.5	53123.5	61698.3	81590	55480.7	57969.7	124768	82345.2	145243	113616	107274	81231.8	114530	137818	107872	90374.3	125859	169918	102180
772.609	772.602	772.611	6.13722	6.0942	6.5266	27	134709	26879	220291	34474.1	0	170539	615500	306648	0	284492	525300	105442	35676.6	91551.1	33705.8	22739.1	83421.1	28226	504552	96094.2	105666	103317
484.379	484.379	484.379	1.03681	0.902333	1.39965	32	102260	610561	28344.6	21795.5	147987	38278.1	57513.8	15847	28880.6	59494.8	101304	184031	26858.1	60474.8	31908.2	31972.2	20869.1	470195	32058	26585.4	51226.1	34950.5
216.918	216.918	216.918	23.2965	23.0468	23.6421	37	266852	15275	257316	329954	281438	442489	356320	308000	263238	283402	284452	258954	232748	239673	252552	251690	239814	242509	185888	179276	193014	392854
861.487	861.487	861.487	1.60003	1.37293	1.81987	30	325239	30334	521977	880990	517593	682251	269193	477850	365987	240755	395258	343309	301033	289605	189946	121426	299150	225326	263584	79357.1	311745	119267
651.467	651.464	651.472	1.00357	0.869317	1.18215	33	102768	39872	84057.8	46766.5	52363.5	66810.9	91085.1	62066	60699.5	145365	90092.2	171651	119153	114774	54806.6	119407	168753	117866	114236	135836	186649	103992
846.517	846.515	846.519	2.54013	2.35693	2.87967	35	172687	4473	211998	172363	32443.9	231751	49725.2	159827	39738.2	71109.6	44577.4	28209.6	207638	72770.2	205588	155857	140172	153601	266232	229495	361905	123906
544.816	544.816	544.816	3.07866	2.89983	3.22587	36	243308	351964	377129	224787	164634	492607	214546	133185	50982.5	389971	114199	116420	212717	244785	314423	267679	684668	133965	126627	343210	434343	69022.6
527.288	527.288	527.288	3.37808	3.32937	3.50413	19	216369	279731	532892	20352	45107.2	182421	340981	4103.82	13110.8	857729	152620	7995.04	321539	302991	304903	494958	381917	35653.6	9348.63	813424	337425	0
119.048	119.048	119.048	4.86346	4.60418	5.40363	56	194171	20509	109201	148762	70527.4	2181.94	53290.7	193215	45856	417917	157839	142676	161098	450050	202958	562913	256073	73141.1	72839.6	418503	332384	618797
816.692	816.689	816.694	6.58734	6.52855	6.88245	28	182595	72856	385779	97005.2	19397.3	685251	931986	404226	615.724	745766	835252	467834	4743.18	9739	3618.83	13164.1	11249.2	0	163894	25518.9	65738.1	19456.2
454.78	454.78	454.787	2.43677	1.89175	2.82793	34	225391	22389	74768	54159.5	492081	333179	97229.7	35438.9	72044.4	260708	227533	432629	47867.3	139176	87818.1	112588	79127	864989	61306	39763.4	134580	45106.2
266.068	266.068	266.068	4.27393	4.09607	4.63505	23	355340	1589444	437962	556418	318976	140523	243262	545159	228578	1.24363e+06	326281	330078	166237	373554	367196	495673	347009	115469	135708	221028	200132	571587
860.528	860.528	860.531	2.04312	1.88773	2.30403	30	243283	23168	31454.7	22021.1	62815.6	35259.3	26858.1	16981.9	168071	66773.7	75526.9	93660.3	242719	322096	252125	284407	319704	416253	693093	268293	264068	243349
815.5	815.5	815.5	1.3481	1.19462	1.45288	25	312563	437715	152733	123377	125846	140346	86866.6	111496	254250	143773	117245	124961	251206	331611	373529	161695	223419	712553	843467	397023	268920	183625
802.492	802.488	802.492	2.34523	2.14515	2.69808	26	183586	475822	313921	85651.6	61808.5	96901.1	188196	78550.6	179266	238126	182133	41345.5	69853.9	263531	62757.9	68594.1	133597	47139.1	150689	250411	385946	34902.5
547.352	547.345	547.352	6.9624	6.89417	7.28045	33	130323	33128	337232	83264.5	156207	111241	291373	72945.1	57758.2	232838	210976	159159	109627	155486	103008	92414.5	145345	71967.1	138710	170234	177494	140914
284.179	284.179	284.179	3.54402	3.17157	3.85807	22	142730	51083	74824.3	85389.9	29085.4	163213	230799	23620.5	19333.5	121482	61786.8	957.979	742165	170846	166768	302071	438999	0	33167.9	79486	401399	12667.5
795.552	795.549	795.558	1.18785	0.891183	1.31987	33	218539	11067	8912.95	4185.31	32652.3	17236.1	0	0	188324	9460.31	38721.5	95586.9	257676	314791	223001	229929	249493	408136	510788	259509	232170	301475
566.317	566.31	566.317	6.96748	6.82002	7.42293	34	144348	77744	262889	56835.7	95450.8	38937.3	222170	20021.8	28243.5	282081	221671	38272	143939	170422	131508	178877	253661	65458.9	124084	523145	480409	210763
498.806	498.806	498.813	2.94062	2.79337	3.33715	33	212029	81202	79698.3	63193.6	510208	359785	97555.3	41078.1	65715	412556	179559	467608	45915.4	122681	61693.1	104720	76016.7	843180	74109.7	42077.7	97120.1	44385.3
100.109	100.109	100.109	0.719125	0.592683	0.79215	26	325865	37547	113795	218256	271372	316789	292200	315221	220472	227716	304916	378640	404222	243113	300091	367437	214237	399717	233850	511278	155845	409128
798.517	798.515	798.52	2.12904	1.98772	2.3833	26	232116	1320630	60545.3	32088.5	279169	167339	79880.3	33388.5	60978.1	224195	221043	293163	36735.8	119414	57350.8	48588.1	37985.6	1.12787e+06	26642.9	28138.3	125009	41892.5
704.508	704.501	704.511	1.72915	1.60248	1.9856	17	278348	41716	80728.3	43162.6	351571	234021	154343	37209.2	101612	208484	379783	679473	45366.5	173194	44997	51529.5	49278.2	1.06343e+06	80245.4	36883.7	148927	65321.4
826.571	826.569	826.571	1.91296	1.7238	2.14515	34	302129	46232	275983	245825	108826	237935	141403	319406	277919	197975	271785	463609	341483	350335	219715	260535	345503	368517	485722	212340	258524	267846
544.816	544.816	544.816	3.44584	3.23255	3.919	62	215332	14459	209709	222191	129722	641999	292383	108954	184501	272817	198703	104332	181665	174996	319304	153198	452453	207870	88068.1	112207	156586	77889.1
400.25	400.25	400.25	1.32046	1.0239	1.50612	42	254049	399205	358948	245336	195000	309211	383129	315955	260797	184267	196540	235103	335126	297546	201776	334286	248831	260054	193554	296527	396375	111676
516.775	516.775	516.775	6.11061	6.06408	6.48502	26	131193	454913	116431	107138	91628.7	185611	45288	133765	141772	120948	35755.2	119996	87137	135635	120862	117825	240131	179792	87303.8	145058	204122	100170
766.521	766.52	766.521	1.10232	0.913067	1.31987	46	150677	73502	58767.6	25108.6	37589.9	44645.8	80835.3	46014	210099	85058.5	82669.5	72775.4	139870	166694	222701	233426	100952	166555	222025	201980	162001	206422
430.908	430.908	430.908	24.1239	23.9714	24.2728	31	253782	127450	482211	394122	423863	518653	329274	286091	330015	236795	225219	247015	193495	173874	164901	385386	168084	197496	189141	145628	145074	130130
635.444	635.442	635.449	1.01232	0.869317	1.18215	29	101991	58055	31682.8	24937	24427	19672.9	37244.2	27998.4	97402.8	40581	29295.3	45912.4	118929	115598	115096	122040	94278	135254	226220	138704	110599	152811
643.359	643.359	643.361	1.02519	0.869317	1.13428	32	116324	306900	213721	238556	154069	213942	138898	159607	121333	125765	136022	105543	102154	103714	80517.9	93537.1	107164	73089.9	97331.2	90043.4	131625	69021.1
884.587	884.579	884.587	1.84144	1.31552	2.03883	42	355627	526298	423329	366045	293836	669841	398458	432093	339478	370585	700328	448439	296152	516860	228359	131443	721053	561022	483089	398349	640683	47517.6
833.464	833.464	833.464	5.28808	5.11023	5.6137	33	161653	140511	146107	127063	128669	169908	154715	151644	118452	175597	170186	146126	166902	182959	183979	182861	289549	146374	151707	115931	143063	118953
823.364	823.364	823.369	1.00258	0.84745	1.26342	33	115214	205894	52706.2	357593	139271	118775	75452.3	123193	62848.7	52676.3	49712.9	40489.3	235424	87943.3	75028.6	107174	121148	33892.3	107892	80824.7	81307.1	111827
480.3	480.3	480.3	5.77502	5.67763	6.14428	33	203646	102865	441025	106162	187330	142812	356768	234316	60830.4	433562	347160	242856	174564	276819	179603	189899	265502	109838	239695	276536	295787	289180
878.557	878.557	878.559	5.92758	5.85942	6.31962	32	143184	4421	200133	15380.3	88736.6	59971.9	189047	63734	35174.7	198698	368190	190329	170655	197079	129830	75428.1	267210	94185.2	217955	267903	213888	428880
437.35	437.35	437.35	2.9323	2.7797	3.31805	21	167841	296987	385795	21424.4	69242.8	129040	242545	11544.1	30249.6	780075	72079.1	103052	88571.1	121262	181797	339549	281270	80613.6	4225.93	1.04474e+06	367479	63977
456.264	456.264	456.264	2.70607	2.5674	3.05925	32	253155	5014	322882	166961	133586	248325	191317	181891	86321.1	283146	107027	221908	226651	231783	242329	242457	700747	197430	143395	184639	308157	110390
530.791	530.791	530.791	2.83947	2.55088	3.07693	51	212209	79771	215239	66987.5	37391.7	114481	255753	235509	49575.3	134559	300647	56725.1	279408	373999	289413	305303	569456	197830	269870	222521	540383	148690
387.277	387.277	387.277	5.01405	4.5435	5.26492	45	178242	13767	57308.7	54052.6	40978.7	139592	88301.7	120213	168977	98623.5	169435	167327	345269	140333	283208	94833	234166	182075	296457	48980.8	37567.2	101116
587.281	587.281	587.282	3.70369	3.56303	4.17787	36	182584	20152	168417	47657.3	226980	0	202604	160745	100443	207121	201558	204875	161590	101790	56649.4	211467	71783.5	281509	232249	391478	248113	309692
583.365	583.36	583.369	1.26926	1.14673	1.42618	30	261958	645746	371830	424704	266201	434139	183606	269535	254554	253089	221138	285272	291015	290253	234205	139053	400071	238455	389851	209476	270148	226390
718.36	718.36	718.36	4.40458	4.36205	4.56708	19	179735	2096693	329382	0	0	198606	290439	0	0	438193	251601	0	267904	265642	283161	400092	334172	0	1651.71	629808	368111	0
788.661	788.658	788.665	6.6111	6.56175	6.83042	25	139696	189981	256357	78583.7	16846.5	641835	624858	269769	0	485331	645237	347022	5765.96	6845.08	3988.56	6755.57	6306.64	0	130369	15812.7	44695.4	9823.65
214.003	214.003	214.003	5.12307	4.95373	5.31345	29	301064	495260	294673	265767	130614	48076	297173	214549	35569.5	169676	360187	225339	271518	320848	340862	235470	439845	323350	122011	224350	168121	642520
759.63	759.624	759.633	6.6335	6.59367	6.90572	18	117853	415416	192321	61948.1	11867.2	551438	497048	194688	56029.3	298794	556891	235638	7527.69	11717	8871.42	4983.56	10375.3	161504	86800.1	18108.3	24680.7	14231.8
708.587	708.587	708.59	1.54522	1.36678	1.74595	17	171260	36406	166343	180040	112894	276946	190724	159074	137766	107307	237507	168352	185323	202242	142945	57300.6	353203	177758	245494	160732	261150	84403
158.959	158.959	158.959	0.18285	0.0475833	0.276267	31	255510	124082	308578	531472	306575	298182	447871	212328	323321	240025	232565	116961	440699	362478	156387	256869	231749	173359	269898	203169	165362	287416
634.445	634.445	634.445	1.32523	1.24485	1.50612	25	241271	103305	53130.6	29647.2	82642	48712.9	54697.8	52282	228795	49831.6	85716	98276	263545	291230	251794	225757	241625	409881	609261	273099	224220	292058
776.565	776.558	776.568	1.40987	1.11172	1.66542	33	314075	7100	73824.5	63117.5	406831	127625	105084	41176	109892	366939	285408	829215	68399.4	219805	94763.2	103900	53351.9	1.55682e+06	139504	57522.9	168289	86692.1
530.351	530.351	530.351	7.11449	7.07897	7.24933	22	106328	65546	1.87597e+06	34017.7	74054.6	18318.1	16631.6	43030	0	249826	79937.4	111836	38251.2	76542.9	49367	38994.9	44033.4	0	45045.5	82173.6	77322	65303
454.164	454.164	454.164	1.07234	0.9351	1.23737	32	241101	51875	508764	267355	366969	214611	483660	369436	324297	243498	201197	143759	209107	254623	205917	224953	109500	115704	99769.2	243411	167914	246353
544.313	544.313	544.315	2.80815	2.77153	2.88035	17	228073	322076	438757	4506.22	88891	702083	209148	28653.7	3294.12	437378	92109.9	23538.6	239512	288287	446485	384691	861821	29067.8	34096.9	283930	408425	7047.94
647.432	647.429	647.433	1.02888	0.891183	1.16065	30	103789	65003	81851.5	55895.8	48291.5	86731.7	91890.3	75182.6	86621.4	124601	105126	101640	106164	92480	111645	109794	244774	122577	93865.3	131298	197530	105007
494.319	494.319	494.319	7.06409	7.00602	7.3571	32	130060	170681	256871	31485.5	95387.3	34860.5	129288	24314.3	847.947	222049	118762	61170.1	134195	191108	155438	203833	215501	54581.5	121912	554515	479838	184507
564.341	564.341	564.349	3.45079	3.27347	3.70862	26	152850	10079	87877	60653.7	20293.2	444016	172061	20018.2	19401.8	203527	188181	360014	75895.6	158117	20364.4	73212.9	82039.1	27822.7	29033.7	22593.6	51190.7	8236.61
731.412	731.412	731.412	1.54454	1.39015	1.71923	32	265681	13484	455036	499708	421619	607401	190380	392715	341295	207259	283058	225327	251214	241541	199675	79339.4	227423	197473	279171	117078	233156	112145
282.043	282.043	282.043	4.3859	4.11103	4.76403	42	296180	99568	234985	393492	127469	102719	367654	551508	176095	326567	374624	328174	333040	179464	256686	243214	293028	60196.7	187476	350230	158554	777454
550.816	550.816	550.827	3.35922	3.07693	3.8127	42	178860	12797	56737.4	22530.9	202759	240869	114706	24146.3	117123	90028.1	248170	231537	44315.3	154275	98453.9	70210.7	46395.3	829285	19432.3	20483.6	96164.7	45094.6
676.493	676.491	676.493	1.32848	1.21467	1.50612	30	259076	385486	122106	94762	66872.9	166652	184816	185881	185588	330306	302176	308239	260271	335925	294276	217301	442199	294767	408454	389458	440624	281629
604.326	604.326	604.327	6.94733	6.8501	7.26125	33	130660	58112	99291	106847	125113	167109	139951	89771.3	99406.8	103072	102804	110699	113637	157279	111794	107675	202583	140472	108950	82254.6	167579	69758.1
120.086	120.086	120.086	1.00273	0.869317	1.13428	33	105240	48478	64017.6	52578.7	93320.9	102433	100079	104113	111939	113349	115679	120277	96454.8	99575.4	108920	109058	95880.4	105693	113928	110248	113021	130868
742.562	742.561	742.565	6.21507	6.06418	6.74687	34	127483	666265	281176	97404.6	1789.41	291790	542047	446730	525.799	259578	599877	276835	3142.6	50932.3	13150.1	18518	37795.1	9952.13	221602	38507.3	52449.5	57431.1
202.987	202.987	202.987	3.15212	2.79608	3.89797	67	252872	46206	818061	144153	124043	42259.1	346696	705305	254901	270634	250529	117782	320354	253765	227127	191569	281317	114060	343031	264916	205015	398962
572.429	572.425	572.433	1.3653	1.22807	1.53265	25	210321	1333371	28251.5	35992.4	236856	75834.9	80853.5	25507.2	44569	156030	172328	402063	45804.9	114605	73545.4	30641.2	27895.5	1.08926e+06	62393.9	21006.5	70064.9	46805.6
667.46	667.458	667.465	1.04798	0.913067	1.16065	32	116639	64815	144782	81976.1	94591.4	108037	150223	93972.9	72220.8	176465	152472	124114	122266	128210	110308	99006	179983	134276	127643	144575	177667	123941
845.637	845.631	845.637	2.06968	1.93915	2.2529	23	140744	366957	232781	68751.3	74935.9	201637	132270	84168.4	57435.5	31877.3	128191	68919.5	151072	175160	159581	76573.2	526915	102131	254227	179365	363448	98172.3
419.179	419.179	419.179	0.865875	0.739767	0.9759	22	73970.9	10802	27772	174868	228162	125903	51274.4	94908.6	148135	19593.7	23559.2	51220.1	122368	67659.1	76080.2	67292.3	41186.1	88316.9	27755.4	24644	34091.8	25063.1
687.389	687.383	687.391	1.42638	1.27397	1.6126	33	174990	10455	297916	287566	266245	415194	152009	243221	201725	139359	168164	146614	150492	152169	123136	76377.5	196051	160133	172826	96555.5	177908	65982.7
304.147	304.147	304.147	4.70847	4.24645	5.11175	31	106843	69986	0	0	0	0	0	0	184902	0	0	0	131954	57205.6	144103	99833.2	113690	215481	284155	49950.5	70613.4	108955
243.117	243.117	243.117	1.50203	1.39965	1.82883	25	208791	3129879	225973	135991	135114	165879	230479	267286	180666	170357	249605	141037	186885	225812	274344	505557	133016	237892	156562	177116	122807	176684
598.483	598.477	598.484	1.0027	0.869317	1.04575	28	75932.7	66311	65480.7	28208	36489.1	36312	57634.2	37722.5	42508.4	116700	66649.6	97931.3	80822.7	95667.4	37395.4	75993.9	56169.3	82532.2	114528	116095	71602.4	72244
765.547	765.539	765.549	1.09408	0.957133	1.21373	33	170889	899121	86621.4	49634.1	59224.6	103683	149094	120884	120225	227464	179831	181361	195968	201592	187146	188303	302782	165634	79731.5	276656	281529	210191
474.252	474.252	474.252	1.34316	1.23737	1.61563	24	212968	5208	122572	21313.9	562024	41476.8	547671	540307	76646.9	315967	152946	801952	55007.5	342965	201038	118883	151025	666465	82775.9	114137	341147	148309
321.123	321.123	321.123	1.06445	0.913067	1.12067	17	197898	36214	168334	476187	293595	160152	192590	207049	117863	138325	119394	32910.6	638655	102774	139238	342946	244266	39058.8	246017	163280	717580	183011
818.462	818.462	818.463	1.3904	1.24402	1.63723	38	224649	25555	339407	620812	321264	526018	164593	295640	276666	151596	312891	205722	205956	154991	132231	85107.5	199527	196121	250106	85396.2	164922	82546.6
148.11	148.11	148.11	1.03165	0.891183	1.16065	31	117246	12207	193702	224729	107856	119472	193496	118229	119351	118190	111416	118730	129132	97767.9	104451	121390	79943.7	73023.5	57378.1	99699.4	75882.6	105879
632.467	632.467	632.467	1.2566	1.17658	1.39965	31	209130	812439	98586.1	91282.5	91964	143880	162400	163923	162063	87205.6	251774	265535	210450	274730	243188	166331	373653	245810	352144	310802	339051	206554
723.496	723.496	723.501	1.07367	0.9351	1.18718	25	175570	441586	21067.3	27712.3	51119.6	38595.3	58597	32923.1	141781	48801	71358.5	86428	221520	216603	209337	207001	180791	235373	388754	257911	209808	297834
557.439	557.439	557.439	1.28887	1.16927	1.45288	22	198579	25849	37878.5	17263.6	169168	69691.3	54200.1	22116.6	44994.3	135434	142040	336013	25263.2	90125	43525.8	26445.4	30970.7	977856	66748.9	33358.1	84778.4	40490.9
623.438	623.437	623.438	1.02528	0.869317	1.18215	30	97484.6	18912	99858.7	55316.2	97800.3	84980.3	108571	70302.9	64165.1	128130	121168	88647.1	83686	92413.2	81965.6	76741.7	121496	145113	75089.2	103591	121198	87313.4
548.266	548.264	548.271	5.71958	5.62797	6.079	35	203108	146990	344970	77662.6	169820	68709.8	269461	92094.6	59269.2	356069	417882	16045.7	158495	192432	195595	250539	313442	147758	224556	514730	384969	383859
836.529	836.529	836.533	5.33907	4.96258	5.6112	33	335768	212321	268224	154711	31381.9	204556	1.80588e+06	222227	23556.5	564261	1.48751e+06	453291	202168	325905	117750	99698.3	416054	45408.3	438051	398596	257118	577606
639.397	639.395	639.402	1.33893	1.19197	1.50612	25	257249	63187	20572.4	100422	126861	28105.4	10517.1	91477.3	298137	30542.4	83699.6	108928	306421	324730	263467	180296	245691	494404	781727	240730	201605	211086
474.252	474.252	474.252	1.07209	0.946233	1.18215	22	179132	156533	92895.2	3859.63	595661	32177.9	292027	335500	34931.9	243501	88812.7	346874	19769.9	292953	151458	187817	130640	856333	18570.4	150497	567095	153123
733.54	733.54	733.542	1.29722	1.14417	1.39965	21	200810	46615	54470.7	27176.8	261051	101054	70237.3	25080.8	60811.9	181464	201745	425212	41013.9	105599	41597.9	46660.9	34953.1	887872	58445.2	32231.5	87083.2	52833.6
538.794	538.794	538.794	6.31493	6.26792	6.69038	33	121200	24903	91648.3	106408	125187	165736	114073	120687	117925	97162.1	100054	105344	88690.2	107660	94281	110629	138073	115046	117836	125944	206048	80310.9
589.441	589.437	589.443	1.04798	0.869317	1.2236	47	106462	46318	77156.5	46684.7	63807.4	51470.8	82211.8	60881.5	52186	71742.7	105562	102940	96524.3	135411	120593	128084	185012	139312	128499	177586	270722	136292
859.529	859.518	859.529	1.52477	1.13658	1.79543	32	324696	40158	20036.1	21165.8	66602	34586.2	92797.3	118283	272591	149697	138692	150672	438676	548233	304139	439180	321877	547266	695602	373253	487914	256718
542.829	542.829	542.84	3.35207	3.0683	3.8661	41	180447	97286	183655	59190.6	304342	393281	110325	25036.1	91136.8	366932	149981	307363	61524.3	166096	74506.1	105528	145258	15790.2	38280.2	40902.9	202752	15747.5
594.34	594.34	594.343	3.90417	3.6799	4.35212	44	152693	125247	37627.6	24082.4	151890	214472	74211.1	43958.3	71572.3	124423	97343.2	248873	28722.8	93207.9	44555.7	53714.4	49669.9	944210	39650	16947.6	72697.7	29218
519.823	519.823	519.823	3.00565	2.72865	3.43553	39	217671	79132	203235	403704	300073	96249.5	133072	308507	203752	258360	141405	173455	149920	161566	250453	183116	413424	166746	231093	125703	196615	88131.4
748.516	748.515	748.522	4.83768	4.4581	5.30615	45	151474	405433	217834	62878.7	73101.2	371436	501284	271737	45342	199552	657844	101465	70512.4	73777.7	74960.4	9033.59	71974.7	21092.5	219583	107779	65457.5	205225
222.164	222.164	222.164	4.68046	4.33212	5.02102	34	116936	27459	0	0	0	11485.5	0	0	210873	0	0	0	105790	89608.2	139802	85874.3	100731	194434	253684	86785.3	71521.1	110366
107.045	107.045	107.045	4.93478	4.58198	5.13445	30	149979	138669	291894	106711	38523.3	2364.43	109140	156429	49864.1	280714	187984	139246	121688	351861	238217	415389	192782	62869.7	96621.4	303280	263209	227997
203.011	203.011	203.011	1.61248	1.41002	1.74595	39	322594	61590	415268	321820	255466	151570	455894	333472	159235	617869	311788	304324	291815	694519	448535	197051	326885	204245	179282	548670	595734	497032
839.58	839.574	839.58	1.318	0.998033	1.45288	38	181618	73966	11303.3	0	50832	21015	12727.5	0	229595	37703	59711.8	116485	185424	254431	215464	205698	160163	301211	368844	225931	206705	54251
574.315	574.315	574.317	3.31378	3.0623	3.52953	54	185144	44501	273298	65686.6	128354	180262	179122	117503	95708.4	121591	165352	96992.8	188104	238775	201530	185772	735103	148988	228409	155488	327973	100313
494.767	494.767	494.767	5.90018	5.83672	6.27367	33	131309	22119	110222	109867	115705	146699	130377	106033	155883	128249	133864	108405	106267	126582	101713	142433	174793	136251	115090	135310	222045	112386
552.351	552.35	552.351	1.00603	0.869317	1.24447	27	75754	26065	0	0	40954.5	302.378	0	0	109657	0	0	10406.4	97582.6	99030.5	83504.9	92977.1	61622.5	122320	165307	76699.4	59817.1	81538.1
796.611	796.602	796.611	6.07319	6.0185	6.46415	30	128391	130757	229657	28589.9	1042.83	164914	506595	208222	21206.7	306694	403757	92913.1	39970.2	100094	37886.1	18240	88681.6	36488.5	471149	67713.5	82920.7	92005.8
854.56	854.556	854.56	5.98169	5.91142	6.40122	32	164017	48179	204570	36165.9	109221	89889.4	272356	66142.7	0	299996	398081	139923	155968	206591	180988	62805.4	229873	123883	340773	316966	217354	310233
430.908	430.908	430.908	24.4317	24.2953	24.5679	31	239263	4019	262793	307427	638273	479489	299691	274238	315182	221360	179253	239752	308290	161470	185306	116452	131343	130084	174326	136263	195684	156401
658.362	658.362	658.362	4.15685	4.11267	4.31235	19	165575	17297	272419	27411.4	5472.81	187918	216557	38127.2	52727.2	489511	136585	21367.2	205831	187711	240507	324491	285295	36906.8	230592	630373	258540	16541.1
393.219	393.219	393.219	1.33893	1.22198	1.6407	19	291040	4943	1.18748e+06	89126.2	67866.7	20135.3	228788	120307	61622.8	1.44094e+06	137855	116826	83439.5	510174	179676	1.151e+06	155221	44715.9	46906.2	930007	834961	521935
262.196	262.196	262.196	1.25778	1.05063	1.47082	44	303464	223335	150935	296249	174618	364586	598368	570172	209979	281630	539067	35996.3	839521	138614	221940	836053	379486	24116.3	125105	183896	316122	106847
560.802	560.802	560.804	6.51972	6.46678	6.8909	33	116592	40460	95682.5	106582	107649	159140	101649	97584.4	102567	91262.1	94901	99002.3	98225.9	129681	105096	114038	187260	123039	101415	106843	177939	72114.7
619.45	619.446	619.452	1.27001	1.14673	1.42618	20	197781	7517	51963.8	38241.4	63484.7	24963.1	18936.8	22979.4	201548	46762.6	70748.6	73447.8	198609	244697	242559	209922	194753	366871	498415	261931	218187	255239
216.918	216.918	216.918	3.47619	3.30013	3.72678	18	124958	8954	190406	132507	106401	317179	135862	80600	58685.4	193988	56134.5	68536.5	154346	148135	199357	140653	178264	24524.3	45904.1	114859	88314.7	30645.5
450.739	450.739	450.739	5.50126	5.3398	5.83558	34	131817	5905	127463	99165.4	104196	138153	115708	110957	103048	157970	126346	109646	127187	162136	143760	152574	223325	122453	111854	125100	208305	115781
258.275	258.275	258.275	1.00515	0.869317	1.13428	27	84588	61949	25414.9	454737	15614.4	55890.7	82865.3	91623.8	28412.9	0	149601	169713	96683.6	74432	8679.24	153546	65549.5	8709.69	83439.4	13543.8	9789.78	25241.9
546.392	546.392	546.393	1.0461	0.869317	1.27225	48	84603.4	54289	41907.4	17897.6	37681.6	33045.1	39513.4	22650.9	87265.7	28039.9	9101.39	48085.8	100455	99004.6	54874.6	109173	77323.4	121236	145924	106414	98572.8	127559
175.15	175.15	175.15	3.53203	3.31117	3.72028	18	205887	10645	39183.5	483125	189213	212282	234632	161903	72390.7	90200	110275	19843.2	532752	114641	107875	223859	375757	25820.2	615877	56594	264058	170078
479.279	479.279	479.279	2.09234	2.00955	2.19158	20	203262	4075	279549	72328.2	138209	344067	211879	84849.6	44170.8	254703	154300	259271	272527	276340	282592	122307	542826	90825.7	263746	185758	420173	37425.3
689.517	689.511	689.518	1.06615	0.869317	1.2668	41	145000	30802	26270	10885.7	177137	69835.7	25229.5	21866.9	40665.4	153037	41895.4	80945.4	25709.5	40632.7	42935	49704.6	21923.2	896805	51666	71358.8	155790	34302.8
933.562	933.562	933.564	2.88812	2.69092	3.47085	35	180391	19712	185503	172643	48588.5	131199	50442.2	49633.1	639744	87317.4	121203	53352	123463	164531	67253.6	139251	308794	58930.5	60243.5	80217.4	120413	36170.1
714.552	714.55	714.56	1.06247	0.9242	1.19663	26	125922	15909	140627	120181	126860	245046	125183	90116.8	145118	84192.6	117248	96516.3	151725	105829	107187	102798	259295	113876	155726	117205	184056	87859.9
857.572	857.572	857.579	6.01153	5.95715	6.40122	33	124207	54433	181233	24893.9	73204.7	112180	426585	52403.3	28452.7	193560	520290	123101	64191	73429.4	72540	26903.9	113394	68614.4	256320	142627	96499.7	144508
158.959	158.959	158.959	0.693642	0.460067	0.76595	24	266735	16371	239955	430868	401329	183452	471733	183411	314489	178339	399488	229300	305646	167741	266041	334296	220019	247330	341265	150553	199456	233196
103.127	103.127	103.127	0.2061	0.0476833	0.479283	27	219251	5546	45587.4	78024.7	123207	190284	132689	163917	194753	289964	196502	127945	329481	247259	400693	176163	377139	181396	265968	400381	268227	204815
566.88	566.88	566.881	23.5916	23.0922	24.0685	81	377071	12687	368920	262421	367209	1.12167e+06	222056	1.08554e+06	497219	218016	647981	369997	556072	343252	584599	153522	255090	257670	652508	143304	96792.8	211569
607.443	607.443	607.443	1.27667	1.14673	1.42618	31	175164	6261	168196	84064.8	115493	171637	155377	155901	142232	217928	183094	186253	179054	204986	175118	151168	308129	182159	202466	220933	295414	175208
791.426	791.421	791.427	1.01327	0.869317	1.36108	26	76662.4	6722	273125	97243.9	50825.3	17468.2	61793	54220.9	33280.9	240342	50543	51768.9	44054.8	130208	56871.5	258648	38159.9	8324.2	26007.4	129690	94065.6	135571
534.291	534.291	534.291	7.04139	6.98348	7.33807	26	98470.1	391419	263616	66576.6	113175	50821.7	196410	29546.3	0	177427	115489	73373.2	97076.7	159338	86118.1	121224	98438.9	29785.1	71763.1	284380	250484	143576
393.219	393.219	393.219	1.02971	0.891183	1.18215	24	123900	9799	437262	144715	71158	16423.4	135408	107873	38256.6	419713	96095.6	121311	77984.6	203337	82612	376472	96885.3	25803.1	22281.1	245577	189089	195571
732.54	732.535	732.542	1.73088	1.54907	1.9856	23	295232	8738	67985.8	63644.1	357904	187881	105324	49824.8	132110	287959	420799	946384	61475	160587	66140.7	41672.8	53657.1	1.57502e+06	170416	60671.3	137086	121202
361.229	361.229	361.229	0.994783	0.80405	1.0716	29	82023.2	232350	96138.1	294694	151896	68919	75329.7	87127.5	118335	74537.8	49035.9	40529.2	62628.6	73434.5	73943.9	94682.3	59113.9	87882.9	45811.5	67641.1	48342.5	71612.7
472.754	472.754	472.754	5.70105	5.58683	6.05682	33	125637	19961	108988	94120.5	109420	147073	122748	115410	114994	135721	125527	119505	105844	131385	128134	139191	218612	121038	96562.8	130441	198976	97517.4
220.1	220.1	220.1	7.17758	7.1145	7.44447	29	316854	51322	372642	193922	115092	31391.9	319850	60286.5	9187.64	729831	301031	78027	698089	361609	175958	1.10629e+06	422018	16100.2	267650	1.67054e+06	1.32189e+06	887773
483.323	483.323	483.323	5.76632	5.70192	6.16598	29	170787	40615	546252	80096.4	157608	155189	470218	327924	565.193	438803	514390	387078	101269	138616	96995.8	79500.7	115771	79093.7	143785	147593	145402	120638
475.799	475.799	475.799	2.5349	2.24503	3.20683	43	189792	82830	171702	288505	174037	337805	133966	220171	273746	93852.2	122144	134351	148078	159767	163047	103745	239132	176486	192419	128524	149615	121851
247.135	247.135	247.135	1.02607	0.891183	1.16065	30	105778	135632	193773	300328	241312	200670	120401	248104	88540.8	20601.4	114935	47216.7	29003.7	143211	74692.1	66841.2	72699.3	63064.4	98488.7	91160.2	47080.5	61582.2
739.523	739.52	739.523	1.13175	0.979333	1.24027	34	149497	12930	122883	74704.4	86060.2	113562	123929	95540.8	94699	164268	137467	133470	157624	158611	155776	164304	235598	179552	162702	207938	304981	165189
760.467	760.467	760.473	1.70872	1.5549	1.816	27	198753	41084	202170	126840	129912	218049	138955	146561	176820	202724	185963	184148	188752	225248	198278	175489	345790	288770	304224	219403	448192	140580
904.558	904.558	904.558	2.23577	2.0852	2.51498	28	185638	26623	21400.7	13420.7	48169.5	41201.5	21775.3	8340.25	179565	36194.5	74442.4	68160	226888	226422	238798	244254	196792	287795	595972	180050	220627	149255
790.566	790.564	790.566	5.98113	5.9504	6.1943	25	113051	67358	224445	11417	47789.6	100660	69137.9	78676.6	779.262	272587	188874	116846	88515.4	121420	108964	33661.3	168723	0	317846	258242	153738	127784
343.216	343.216	343.216	0.851308	0.406817	0.9759	26	58392.2	68253	38891.4	198791	119583	45082.4	33777.8	56546.6	55337.1	12162.2	22919.4	55094.2	66460.3	119896	71111.9	121024	52024.9	39258.1	17336	43134.5	54747.2	69191.3
818.462	818.462	818.465	1.86973	1.65988	2.11862	35	258126	48182	437923	702410	251743	463318	141330	437209	363830	215784	315583	250602	271953	143292	99957.1	47774.8	319597	204894	312433	70416.5	227460	114748
790.527	790.524	790.527	4.8561	4.4802	5.3665	48	155211	43584	183664	71931.4	20459.7	348228	397605	92456.7	14303.1	266859	645585	107804	66431.7	55777.7	74980.5	8719.23	89065.1	31031.9	588274	103485	86491.5	277441
560.407	560.407	560.41	1.97732	1.63825	2.22475	30	137495	4621	28094.7	175337	173217	477764	48375.4	73633.5	112407	0	351906	88081.9	39681	66817.8	64276.8	253988	131932	32560.2	56614.8	72714.3	535586	509908
645.487	645.486	645.491	1.41585	1.25093	1.6126	35	238552	35854	63960.5	41189.5	288772	115239	50887.2	30385.2	73548.1	209903	217171	580030	46119.4	145866	32322.3	51690.6	49788.7	1.13789e+06	44660	32419.5	112532	70984.4
506.353	506.353	506.353	7.15763	6.92928	7.43358	30	95307.3	38174	1.47964e+06	18075.6	50523.9	18532.7	35605.9	68473.5	22505.7	234924	89077.1	91827.9	52787.8	101702	49607.2	54574.3	59488.2	20306.8	49157.2	92702	103487	80219.6
798.536	798.527	798.538	1.38852	1.24402	1.59965	36	198277	13764	171194	231515	178358	266658	194645	164785	137110	177213	234687	187738	229273	203879	157203	138812	349967	123798	306723	177826	263498	155277
333.144	333.144	333.15	1.07068	0.9351	1.21373	20	117495	20723	163466	235199	185468	164612	165012	123466	135028	72903.2	120731	123244	156635	102490	122573	79452.5	143406	75107.1	57639.1	78139.7	62155.7	72769.6
348.923	348.923	348.923	4.41602	4.179	4.86977	27	226994	124279	585491	13817.1	43864.5	4447.01	481058	124100	0	266909	274031	115477	228717	516790	137180	458766	183261	39537.9	193171	375573	1.32906e+06	622184
411.178	411.178	411.178	2.69088	2.55828	2.80158	18	167148	16929	150121	5377.04	44243.9	17728.6	351745	46289.3	1800.85	156622	265330	71745.4	248742	420464	119333	392831	179238	47415	88494.8	314678	603345	87333.6
685.427	685.423	685.431	0.8436	0.7184	0.949533	27	64229.8	20597	4154	172108	104724	36208	12493.8	41284.6	117449	10940.9	9315.7	49330.7	91371.2	98837.5	204374	89883.8	62911.1	89846.8	32666.9	20129.6	32218	40448.5
598.336	598.332	598.339	1.25753	1.14673	1.42618	30	201482	5480	310996	388377	338512	465632	172498	316935	258361	108946	181228	222569	199721	177763	115572	77289.1	164217	196426	204152	115080	199363	63500
184.07	184.07	184.07	6.95205	6.79007	7.28045	29	205175	7931	253036	70956.2	117762	186212	868263	181089	15791.7	320602	383118	226071	165507	197585	161260	222037	283585	127049	207347	401346	367400	258115
720.515	720.515	720.515	1.41123	1.25093	1.58607	33	248246	36609	125574	88187.9	86657.6	137573	178155	157313	198003	308583	263269	175833	243647	316207	264736	230796	388347	289993	388663	376086	436113	302218
162.123	162.123	162.123	1.02618	0.891183	1.13428	32	96989.3	30081	158706	203483	106876	106877	164717	116137	108600	90888.7	97591	101048	103086	86986.4	71579.7	99577.1	63086.8	55879.8	43688.7	84992.1	60272.7	89552.9
842.545	842.541	842.548	2.27371	1.90807	2.51838	36	164324	41345	49306.4	37136.4	240878	110845	69586.9	20189.9	45027.8	195813	169861	320600	24185.8	120874	35613.3	66977.1	45318.4	881482	43810	28155.8	89114.8	18027.4
815.468	815.466	815.47	1.0464	0.891183	1.2845	22	113851	6604	174723	152692	97311.6	122629	134488	113331	152202	76931.2	113694	112455	86449.8	91301.9	135385	163292	112559	105719	87697.1	70363.6	124358	88813.3
912.613	912.609	912.618	2.24217	2.09427	2.5674	37	228180	15309	70747.7	160782	69238.3	233665	92776.8	106327	574414	124298	131941	249689	139426	104489	120073	66376.1	269689	528601	229370	108299	167135	235335
627.526	627.526	627.528	5.85101	5.79132	6.24687	32	225928	10927	134634	114083	42819.3	272939	1.12304e+06	239355	4889.3	443728	935155	291515	150485	186880	147998	59212	209458	45297.5	417536	183472	162933	199382
716.442	716.441	716.447	1.55207	1.39015	1.74595	31	167831	1328544	181053	148319	165629	190750	101679	120699	119562	169491	145938	113933	150921	206575	183501	155659	313268	220127	217181	158083	269615	114959
724.516	724.514	724.521	4.87661	4.52148	5.70105	50	141071	874091	258732	110630	53544.6	542393	494098	123953	49234.9	220944	605181	116391	62196.7	65028.7	51374.7	6362.17	67966.7	11098.9	200618	49726.2	51276.8	39222.5
716.441	716.441	716.45	1.07884	0.913067	1.19663	24	135032	9472	220422	49844.3	160069	190177	85501.2	112313	140627	147081	52003.6	110986	178810	166942	150263	120319	255695	123917	179387	139541	175126	88456.6
528.806	528.806	528.814	3.12392	2.66797	3.5598	38	164508	9494	51274.6	24843.8	143976	93327.2	207989	28940.4	29234.3	133862	216078	226569	44381.3	216094	42826.9	89450.4	45514	797863	34221.1	33314.5	128091	36182.6
935.571	935.571	935.571	2.4294	2.27352	2.77602	38	181918	9512	219238	157470	97828.2	204845	182351	154297	176433	213915	150729	123233	191384	261050	185355	144569	425017	142396	231334	204365	313914	130940
891.541	891.541	891.546	1.88952	1.59183	2.06768	30	252155	6634	238420	120465	138269	327912	246723	295241	103319	358627	253566	158707	238155	492724	203263	190377	857756	139480	400881	205682	487473	205940
861.487	861.486	861.488	2.08963	1.91425	2.33057	22	220882	56140	173922	469528	337091	529458	168621	349244	292781	131381	138639	286560	195804	131944	80139.8	73161.3	199206	226777	319836	99975.8	121553	30479.8
714.552	714.55	714.554	1.54855	1.39015	1.74595	22	131414	423084	176716	87001.1	76512.9	142597	56245.3	97003.2	91177.2	160324	97819.6	70112.6	107637	168840	117955	93122.7	317790	160595	233141	142680	276531	74918.1
451.286	451.286	451.286	1.00273	0.902333	1.04723	21	80219.3	267349	105552	133239	98767.6	108642	98641.9	94749.3	107323	83809.7	80075.8	72829.4	90292.5	83512.4	78376.3	67166.4	95751	62728.2	58740.8	65312.1	75376	63236.9
342.244	342.244	342.244	1.47213	1.25093	1.77265	47	135020	46829	106046	127530	121795	116564	196868	135047	131276	43371.5	150742	170719	151649	146894	63366.6	85105.4	149559	125249	142361	156706	156991	116043
430.908	430.908	430.908	22.8651	22.5927	23.183	53	223288	12973	165138	210014	147324	201366	728370	196251	250119	192701	176462	675667	182105	170390	216276	320007	205349	162181	266327	126147	199536	142889
909.534	909.534	909.534	5.85562	5.79132	6.23075	31	220831	20858	131755	127165	51961.8	273918	1.03588e+06	269788	70693.7	286791	764319	338921	136642	160380	133776	42983.8	153079	75439	431374	144367	156791	237051
563.416	563.416	563.416	1.00258	0.880467	1.04575	19	65727.8	192964	59797.2	37964.4	37422.8	44541.5	64837.8	43454.2	43590.6	93391.5	67095.1	95924.7	78759.2	79501.5	47007.6	103469	98169.6	66002.6	61224.3	91841.2	104278	73257.4
195.117	195.117	195.117	1.54932	1.39015	1.92113	22	199049	7731	147351	120154	82385.1	144003	273240	346888	203300	230076	336178	212883	179015	196774	205729	359726	94453.7	128237	77498.2	214191	139445	112701
695.493	695.493	695.494	1.02906	0.913067	1.16065	30	129194	108731	97959.9	62101.3	57511	104655	97706.6	69453	106262	163645	139513	154773	152799	146202	127187	117590	268852	152957	125881	150494	247965	119892
815.5	815.497	815.5	1.08978	0.957133	1.18718	19	125169	13495	97001.5	108131	77728.7	88327.3	91055.3	89479.5	156906	51906	86123.4	61461.3	122281	121438	124013	153508	85274.2	157175	179973	112006	114166	102339
464.308	464.308	464.308	5.66885	5.54142	6.01658	35	161295	55999	1.80232e+06	40001.1	125928	20020.3	150763	232322	62290.4	343804	218997	241533	94540.9	122743	77283.4	82106.2	99560.4	47898.4	118985	116203	141338	152906
617.459	617.452	617.461	1.04308	0.891183	1.16065	27	121425	71674	55202.8	19325.8	139742	56490	68872.4	18239.5	40534.7	144543	143267	247244	25374	72181.8	51066.5	41433.1	36485.8	471561	44250.8	32546.6	68730.9	49339.8
154.056	154.056	154.056	4.11387	4.02202	4.40805	23	162299	91985	578120	11677.4	22851.8	3393.91	501447	169962	22856.3	287988	250392	195729	134371	231948	103447	187532	96560.6	1003.86	5643.31	397190	319008	305127
137.11	137.11	137.11	1.04931	0.734267	1.16065	30	101944	16946	105207	109323	63793	82041.2	148594	103586	132595	109928	95086.9	98305.9	133945	70785	102767	124110	86091.1	76292.3	50775	87560.1	69127.4	94365.2
552.801	552.801	552.805	3.0651	2.7924	3.2695	58	167389	33603	197341	61455.9	106168	128312	218631	116713	59321.1	101582	169173	84129.4	172395	262139	194786	218528	376224	174288	205502	207910	405354	120864
430.908	430.908	430.908	24.7721	24.5906	24.9766	42	214138	63307	379381	303043	281396	295360	268778	259959	249432	210772	390888	264342	108336	141915	139572	114625	135834	143866	122661	133735	62224.3	133803
357.261	357.261	357.261	1.3443	1.18215	1.5232	44	212174	2411700	209659	96108.8	234562	132352	179688	173423	268402	242546	254544	261954	239488	228123	260895	253449	203750	182478	157110	239251	193488	250268
783.544	783.542	783.55	1.23211	0.913067	1.34977	44	165202	106244	165027	121473	96184.1	142841	153983	141054	162897	194459	173127	158258	154623	199355	158549	145204	259739	153298	173878	194452	330114	240663
947.577	947.577	947.581	2.41013	2.20772	2.72412	33	184505	34771	32879.4	25448	61968.4	44937.6	25689.4	16344.9	142609	82917.8	64396.5	85590.3	160633	252891	181647	159123	269545	280638	596250	212953	228095	173870
573.432	573.428	573.432	1.01483	0.869317	1.23737	28	80714.2	28490	38729.3	16822.5	103931	35099.2	40774.9	9438.69	29291.1	92071.3	92985.3	158400	22827.6	51858.8	19588.2	26121.8	17418.6	350291	33581.7	25233.8	47435.3	31315.7
754.525	754.523	754.529	6.17851	6.11707	6.56783	34	125427	13803	198677	48860.8	47505.6	151091	436173	140531	48136.3	166378	372909	115115	72065.8	120119	97559.5	36205.5	111022	75475.8	333217	187363	124016	123684
769.547	769.545	769.548	4.9968	4.58875	5.55985	49	129461	767832	125068	77555.2	20770	378449	390802	312525	24654.5	93502.9	505628	319588	39121.1	33758.6	29214.2	980.901	60074.9	20293.4	397107	35341.3	30824.6	157879
752.547	752.547	752.552	5.0544	4.93528	5.32702	19	145756	30140	75676.9	78558	30617.4	72612.5	496920	473886	20211.2	65663.8	589368	400549	11936.3	15645.1	2784.46	0	18574.2	32800.2	523687	3988.35	749.172	206298
327.197	327.197	327.197	2.51157	2.27345	2.87967	58	150741	156208	126594	178758	111770	64643.2	134890	180666	101217	204727	95514.2	284824	190905	117540	117197	193447	125441	222405	113097	231647	165734	113385
504.297	504.297	504.297	5.78552	5.67808	6.16598	31	162867	9169	411041	85104	192811	155686	353836	345844	89714.7	249939	432079	358756	107583	142581	81585.7	64527.4	135420	90694.1	162807	125807	143040	187115
758.675	758.675	758.675	6.14712	6.10973	6.2991	18	77349.2	15404	115672	4071.64	0	104950	694192	79382.8	0	171730	360652	45381.8	27809.5	59500.3	29218	1887.87	49450.6	531.3	262908	107324	54336.8	45974.3
739.523	739.518	739.523	1.5052	1.29483	1.74595	43	223608	27764	251409	179084	150126	216806	224183	242926	218203	305776	184224	329129	274547	297381	277080	102777	284618	108947	302345	295229	268908	256334
631.311	631.306	631.313	3.89378	3.8631	4.02992	19	147710	13585	313647	2793.16	4760.16	71791.6	244016	0	986.998	457112	164887	903.876	200437	225836	170083	407610	212270	1662.48	0	761301	359690	1542.58
103.952	103.952	103.952	21.5257	21.4122	21.662	29	352862	10328	616258	192248	190500	364096	176790	562584	361630	163287	343927	148814	568882	327938	564282	324532	124676	329815	108292	545814	145382	110349
485.351	485.351	485.351	5.06193	4.7702	5.27067	33	130544	178153	77463.3	61626.9	50471	112619	94595.9	111491	135109	122205	111495	122365	169432	170885	132623	108917	134210	192873	199455	147829	123840	88068.1
625.385	625.385	625.385	1.96038	1.66545	2.27535	29	208798	129141	444759	43787.4	339505	98352.5	120891	87586.7	120825	132491	90280.3	107316	192757	168688	439671	440079	219158	231762	532695	135301	734195	135893
804.493	804.493	804.498	1.9046	1.7699	2.14515	33	178525	92493	196277	142284	176015	199714	162967	166889	103627	166503	208779	140005	196101	192880	161920	181687	399495	177804	284274	179330	310537	115302
833.642	833.635	833.645	6.59378	6.54943	6.95018	31	98680.2	67257	221818	59446	2262.52	238197	509696	319147	7136.17	192991	486712	250713	4200.41	11554.9	7340.8	5804.19	13147.2	3401.41	155031	21947.9	33674.1	41474
837.606	837.604	837.606	6.03753	5.98002	6.44328	29	112133	52751	165705	17775.7	30354.9	114873	569561	53204.1	719.6	268223	467654	82994.8	50048.6	65469.8	47998.5	16089.3	109162	36106.5	278332	134398	93555.9	91464.4
758.579	758.579	758.579	1.70643	1.5312	1.8095	17	112595	14279	126042	61742.5	91644.8	98263.9	53702.2	64570.3	72769	33560.5	82963.2	81871.6	145051	167397	52552.1	95016.4	353444	130278	178332	106451	317056	84845.4
978.594	978.594	978.594	2.34207	2.25645	2.4776	22	193944	27227	348123	49903.1	102617	249437	227914	99729.7	43117.6	264160	205297	153685	255888	331513	426113	244841	520503	64113.2	91502.9	316196	552458	48698
344.222	344.222	344.222	2.52373	2.3185	2.87967	41	164408	18045	36524	112352	137152	36223.8	88900.9	78390.3	143821	150841	115476	152133	972180	72035.9	48778.3	110207	63348.3	74703	917385	183088	100398	58118.3
357.143	357.143	357.143	3.00967	2.74498	3.21437	33	142999	26038	105992	43070	110252	208792	57027.1	108439	50012.9	409307	111778	226634	102287	128460	75340.5	49378.8	99254.2	105077	66194.7	45083.2	35173.9	28208.2
702.854	702.85	702.859	23.5236	23.2511	23.8253	48	240365	12963	193654	162007	250648	192057	196254	297331	232378	921132	174110	223125	168904	455169	107175	212013	136380	590245	171847	119813	119981	111043
480.338	480.338	480.338	6.8896	6.82807	7.2073	34	83312.9	31882	574657	26182.8	61581.7	34833.6	82957.2	68724.7	27212	170654	94873.4	101583	91540.5	95213.1	60486.5	69309	78659	28606.4	62591.7	109210	110764	107672
783.561	783.559	783.564	6.49791	6.33928	6.74185	18	97886.3	14785	170753	36946.5	91006.4	112785	531521	73525.7	262894	11146.6	286528	78552.9	16232.8	24987.8	20281.5	9307.37	25820.3	506089	68574.2	38405.8	29256	37528.3
530.791	530.791	530.791	3.27283	3.10305	3.68132	37	146791	14592	99105.8	47672.5	86409.8	116233	168043	161625	167510	50425.4	210695	75961.6	121607	134683	92530.9	106510	179517	393825	264513	108488	204681	80432.1
416.278	416.278	416.278	2.74476	2.52633	3.11032	44	147026	2401225	41965.3	91514.4	142397	103861	159508	117295	87032.8	488542	160613	346709	149496	117598	28054.5	53384.7	183003	125490	183530	296930	140344	80697.7
593.268	593.264	593.272	3.36318	3.32937	3.4801	18	136096	7327	370635	4442.76	31599.9	115325	249190	0	0	515567	113681	2496.79	187403	244476	263484	264762	247158	0	0	427300	142866	1386.05
342.205	342.205	342.205	1.33822	1.15945	1.50612	27	111327	395315	102556	44967	66392.2	102451	290466	103046	62427.3	151309	110797	71876.1	67413.8	78385.9	90044.5	237872	70279.8	30884.9	24612.4	286626	282445	110087
194.112	194.112	194.112	5.41498	5.17835	5.63378	31	167449	394264	481103	289019	105729	113353	712896	309148	24006.1	39214.7	436790	76471.2	44658.6	610107	16878.7	386744	10495.5	31213.8	100092	90919.6	92185.9	55448
579.41	579.403	579.41	1.0027	0.869317	1.13658	24	68197.8	766919	65148.5	36371	86499.5	35803.2	63833.9	47340.7	40874.5	81915.2	72555.9	65177	49356.7	56546.3	37055.2	51362.3	69511.5	179465	45289.1	58667.5	74619.5	53872.7
574.315	574.315	574.317	3.72606	3.5329	4.17787	48	132483	16845	39447.1	210292	154580	67621.3	85711.5	154490	132322	27461.9	229871	152391	67201.4	69365.9	75358.3	47710.5	124721	244060	246638	40467	81886.7	130354
428.724	428.724	428.724	5.29233	5.11023	5.6137	29	106009	23224	101484	79338.3	48435.4	135428	114118	101753	88371	21038.5	129064	89374.5	122798	133304	140812	93077.9	204481	123814	108720	11233.4	45897.7	91331.8
273.126	273.126	273.126	1.07407	0.9351	1.21373	30	120129	103662	81603.5	125640	129269	111461	122643	196947	128400	97739.6	189998	114322	82332.3	87071.3	115603	150759	55775.7	92674.7	82725.8	80718.2	57527.8	77597.7
591.418	591.418	591.423	1.0027	0.869317	1.13428	26	69846	269731	29057	25973.7	28004.7	22828.2	26297.1	20382	74696.2	33589.1	30422.1	30981.1	84672.4	89184.9	77703.4	77388.8	66710.9	92890	138345	85066.6	66758.6	87975.5
852.538	852.537	852.54	6.01153	5.95715	6.40122	33	108457	31244	114560	27995	100838	46675.2	134862	33346.7	35213.3	172183	252170	84873.1	94265.6	122606	139016	53808.4	177071	110480	214437	240742	155726	218876
718.565	718.562	718.569	6.19917	6.13995	6.58837	36	112982	15732	270277	44934.7	13312.6	193113	546761	243800	16771.8	227975	424825	124422	31324.3	70604	27689.9	15270.5	58186.4	23140.5	308559	57131	64847.5	65088.3
192.02	192.02	192.02	1.4083	1.0017	1.73088	42	222241	13740	759807	109988	53271	29243.7	317215	174993	64183.3	354485	182243	105960	169120	443212	489030	401838	115274	52640.9	55175.1	708457	393105	358960
684.431	684.428	684.431	1.41688	1.25093	1.6126	25	129336	5150	8784.83	18933.6	40548.9	21303.5	10785.4	5570.04	125868	10070.8	25931.4	38807.8	129491	149786	135464	115492	119484	245105	376716	129158	132959	104813
642.503	642.503	642.511	1.0027	0.869317	1.13428	32	67165.8	21846	53923.8	26982.6	31067.7	33510.1	44116.5	33174.6	36502	91021.1	53819.4	72179.8	67729.8	80159.4	68300.6	66834.9	50717.6	75125.3	121086	93012.8	68299.2	64279.3
545.417	545.411	545.417	1.02909	0.891183	1.16065	30	100215	60378	46784	55045.4	70336.5	41073.5	100285	58488.2	74477.7	147225	119112	100404	119273	115429	143048	107133	168935	97984.7	108292	154707	212618	123797
775.439	775.436	775.443	1.68828	1.45625	1.90583	33	215736	3691	325561	485021	335937	527607	164438	340879	283224	190918	245795	199777	220038	153937	146369	23381.6	249580	190409	220370	63477.7	176548	70892.4
443.327	443.327	443.327	1.0027	0.869317	1.13428	32	64002.7	45282	93339.6	63538.4	81928.9	54070.3	54620.8	45383.9	63972.8	82958.3	61444.9	45883.8	55943.2	66711.4	70778.3	57488.5	34443.1	58314.7	69482.9	80560.1	31595.5	49949.8
463.296	463.296	463.296	1.0049	0.869317	1.05313	21	65707.7	36837	43788.1	73639.6	56527.3	42098.7	56428.1	53986.8	82108.6	24397.8	48182.8	49573.2	69428.4	66337.5	76562.3	37592.5	34883.7	88881.4	58957.3	49794.7	54089.2	74883.8
197.001	197.001	197.001	2.58968	2.43737	2.93747	35	148467	333268	367210	43542.5	17834.5	16195.4	139097	405623	117574	220927	95191.9	72053.6	128016	167089	99463.3	176510	109363	67194.2	185995	270207	204010	804157
824.682	824.682	824.684	1.3633	1.20503	1.50612	27	107722	20365	145720	9036.55	69524.9	77006.4	119073	75519.9	80560.7	171054	135046	146756	117217	165186	117586	117386	183408	50712.2	73121.4	144278	225486	145959
604.434	604.432	604.438	1.93338	1.68367	2.25487	35	123021	426913	22660	31231.5	256494	39198.7	229337	27323.7	285062	44166.5	341463	72641.4	39755.8	37181.8	73765.5	341821	81869.1	57298.5	55082.6	45999.9	475972	309433
595.374	595.373	595.374	1.25843	1.17658	1.32298	21	147675	285271	3165.14	19241.8	72892.3	12118.5	4845.14	1254.77	189105	6393.99	22103.4	55753.2	177055	170243	152065	109717	131092	256024	452364	126359	90247.3	120185
599.335	599.334	599.335	1.00357	0.869317	1.13428	27	77697	7168	145867	165025	116981	132929	95674.7	116715	88503.9	100277	92410.6	74725.7	68499.4	71316	62450.7	52062.5	65648.3	40303.7	64907.5	48482.5	66769.9	44768.5
978.594	978.594	978.594	2.63962	2.48793	2.86957	35	172880	14253	172896	161047	96617	220499	111191	173676	252056	218029	104391	122142	133206	137276	131901	152770	393859	190248	266996	221750	269954	112805
242.922	242.922	242.922	3.88517	3.63608	4.08192	19	256044	88015	21153.6	177555	506864	271934	53943.4	371519	191748	36438.8	153837	434639	87086.6	39805	98435.3	26411.5	89023.7	762618	268919	13598.5	12587.2	356148
877.485	877.485	877.487	5.49898	5.3598	5.83558	33	112434	148360	119892	76480.6	77632.9	97415	122120	97498.1	68825.6	143053	111017	88809.6	106129	144425	110134	168324	200730	85131.2	81236.3	151609	219042	90002.1
772.481	772.477	772.483	1.10248	0.913067	1.39762	36	91554.1	27783	0	0	42171.1	0	0	0	103474	19874.5	0	24962.8	103515	104962	126558	131367	55122.5	136377	226613	86280.4	90705.4	104966
648.459	648.458	648.462	1.96516	1.72907	2.22475	38	127020	43140	20058.5	26777.7	23609.1	46238.7	21157.5	43699.7	266302	35862.7	35366.7	376968	249053	34983.1	282207	162707	486548	41514.4	114780	294637	407913	33497
776.565	776.558	776.568	1.94986	1.75102	2.19822	26	151757	39209	24235.3	40574.9	153052	144124	45287.7	21444.7	76459.8	124727	144093	764045	17729.7	70966.8	20029.1	27059.5	28103.5	1.1609e+06	76861.1	20055.7	62351.6	41243.2
554.307	554.306	554.312	1.05216	0.869317	1.45663	58	78726.7	96147	149670	184591	118551	124775	106709	123147	93754.9	56300.1	95957.5	64060.7	71990.6	68423.7	62569	42128.9	112275	43965.3	50475.7	36483.4	69124.7	45496.9
817.459	817.457	817.469	1.11807	1.0017	1.21417	23	159585	26631	255420	27856.2	344338	332993	177981	255761	264542	119984	165536	140318	165014	134228	139955	119873	162162	134865	64710.2	96283	166592	73769
634.865	634.865	634.865	23.7619	23.637	23.9322	26	189239	23679	291188	165465	611841	207777	220349	237861	554138	161222	204404	175468	130551	126281	118059	106756	99406.9	107622	89873	119568	89728.5	92940.9
505.172	505.172	505.172	1.04823	0.913067	1.18718	30	123986	13467	83514	143879	174078	235309	116834	144419	198856	54803.2	95857.8	142535	132982	67261.1	100678	17723.6	88766.4	147143	219119	46223.7	24612.4	69523
789.433	789.432	789.44	5.13435	5.0309	5.4095	23	105065	12310	12869.2	165205	199789	8626.27	118535	178109	158322	13404	161891	190789	11647.7	17458.6	8734.59	22361.7	14718.2	229554	158645	8818.67	11985.1	121951
626.342	626.341	626.342	7.14559	7.05125	7.60278	34	91669.5	68067	58180.5	66462.8	83493.3	112419	107926	57698.3	65497.9	67991.2	65659.1	66556.8	73856.4	129244	68283.3	84747.8	124583	93943.4	70248.4	66114.1	103701	48506.6
884.587	884.581	884.587	2.29095	2.15847	2.5674	26	162053	10892	165733	275351	97813.1	208609	97208.4	174621	166970	111343	132288	199915	109867	103512	103492	49975.2	183989	174978	309985	76575	85548.4	120665
614.474	614.474	614.476	1.01552	0.869317	1.13428	32	68336.5	31024	64417.1	24996.7	28848	57125	58189.4	26109.5	45445.2	90650.6	69421.6	52166	69319.4	74659	69353.5	68624.8	52905.6	78433.5	139892	115948	66112.8	75252.9
147.041	147.041	147.041	4.88608	4.60418	5.15715	45	116646	1377921	144553	72953.6	34887.6	0	28984.9	101384	21688.7	239980	88664.8	84517.6	83048.6	256175	129963	322861	150307	45944.9	70335.6	244349	189765	144673
793.547	793.544	793.552	4.79515	4.36257	4.96788	29	119387	438669	182764	7445.57	6519.11	444686	369290	41733	0	268260	413394	128709	91933.5	47641	98260.9	13370.9	25446.8	881.668	237763	150267	96151.4	34105.5
848.522	848.522	848.523	2.08175	1.93915	2.35693	33	141792	4391	200185	127283	87123.5	160720	144714	100178	83793	159262	157699	82202	144852	212200	135217	118809	291235	126069	211581	204009	258518	91040.7
682.358	682.354	682.359	0.85235	0.739767	0.949533	27	63039.3	1343660	4778.48	21820.5	23918.3	19406.6	7551.72	20505	86687.7	29861.9	17037.7	93722.2	89502.5	79959.5	102775	80371.4	70010.1	109200	60038.4	33510.1	47110.5	55715.7
693.487	693.484	693.491	2.04262	1.8428	2.2486	23	85754	297970	83051.6	38114.9	59248.8	282498	24275.8	90350.8	78819.4	96325.3	15775.3	152191	97664.3	12815	38411.7	19605.5	33555.6	104022	37318.6	46781.4	396230	20975.2
582.814	582.814	582.823	6.74468	6.65477	7.06773	33	92790	4947	62359.7	77740.8	91642.1	123277	80764.4	74134.3	80373.4	75669.4	69910.4	73510.4	78743.3	106329	88380.6	85343.1	156058	95445.1	79822.4	85778.9	135438	54272
795.601	795.598	795.601	6.06199	6.0029	6.46415	32	107619	398635	186155	31480	15414.7	112496	291517	135521	966.707	213772	237679	79409.8	48607.4	123947	54219.7	19001.1	110418	47099.4	424045	79695.8	89624.2	132115
415.25	415.25	415.25	2.95872	2.7924	3.34608	29	134060	87060	214576	49086.7	85534.5	76926.7	197409	109239	50337.5	418759	125762	176411	155283	152753	138786	120029	180168	6248.42	21151	351252	184836	102607
223.15	223.15	223.15	1.02885	0.891183	1.3244	35	96919.2	82440	146886	155220	158612	122776	138529	204425	62417.4	31371.1	125857	48687.8	29654.8	170023	82257.9	101811	74517.6	57821.6	71583.5	118381	81911.8	92016.1
193.159	193.159	193.159	4.0373	3.74432	4.48083	36	230162	18819	0	525542	373685	393005	122349	286393	119831	26867	120409	11356.7	634604	32293	37345.2	76885.7	463896	10323.6	411375	11450.3	48808.3	149929
711.488	711.48	711.488	1.11078	0.974267	1.19663	31	123444	13605	166362	76780.3	99704.9	129958	183769	113587	76834.7	177358	163770	129490	129334	137094	115108	122955	184713	115996	105484	158388	214875	139181
570.447	570.443	570.452	1.00423	0.869317	1.13658	28	58746.7	17893	54278	25932.6	28783.2	40553.1	50512.2	24082.7	38687.6	76406.7	55624.5	52648.2	65518.2	70059.5	64581.1	42101.7	43115.3	63097.7	114163	98899.3	54310.3	57324.6
753.577	753.576	753.581	6.67765	6.63357	6.81013	19	80626.9	17779	131487	39963	416.374	280365	527300	137768	0	151574	460136	174996	2636.49	5053.64	2736.96	4052.54	4608.32	0	64429	13412.7	18084.9	7989.21
634.865	634.865	634.865	23.4327	23.2738	23.6144	28	233213	6060	236364	199973	193572	210627	214127	216758	181366	141221	136583	337739	134810	483013	152910	194138	470698	380121	240492	104381	100308	127063
558.301	558.301	558.304	3.39082	3.12957	3.8394	42	116451	67937	22690.6	2393.28	279570	32554.5	75408.5	12892	37612	7622.93	226192	122288	20298.4	103910	16552.3	27443.1	17430.6	502420	74203.1	8548.12	56712.1	51742.5
242.922	242.922	242.922	4.57154	4.43767	4.8848	28	168339	3964429	47732.9	414827	330075	161373	49422.5	143424	84317.3	172018	65659.8	166478	139115	94260.3	154369	75071	182453	179168	122958	77843.7	68645.7	16857.9
810.55	810.543	810.551	1.85256	1.66103	2.09208	26	183002	571927	25158	28531.7	67150.3	41748.7	30810	23912.4	179034	37080.2	77698.2	102649	238049	200922	125813	87795.3	156044	293874	467203	262781	151142	161269
675.335	675.335	675.335	4.15823	4.11267	4.31235	19	123805	43552	245653	0	1028.61	93156.9	198191	0	0	342574	161809	0	172874	193116	169601	310575	200433	0	0	520757	265690	0
814.527	814.522	814.527	4.79515	4.4512	4.96788	31	122990	28024	321161	8453.84	10609.5	299346	381146	49293	0	305245	702355	69534.4	75573.8	52677.6	80065	15441	110583	2712.68	181463	212346	132825	35099.3
174.01	174.01	174.01	1.1501	1.01252	1.22807	24	156402	58645	526832	116808	76173.2	51340.5	225783	123282	144120	125411	79938	155203	115514	316393	131745	373112	87748.6	33137.3	29292.7	252732	181301	197781
389.243	389.243	389.243	1.00742	0.869317	1.20007	28	65033.3	1242563	56987.4	61781.4	50052.8	53634.5	62588.7	38364.8	40996.4	53033	65736.8	29795.3	84472	63610.5	51329.6	64177.4	29462.3	60988	57510.1	50011.9	50940.8	30444.6
162.123	162.123	162.123	3.50004	3.25917	3.8398	32	186228	198280	265992	179068	200530	192913	218700	119062	161749	123814	91516.7	130920	290395	215641	368568	153928	196286	145370	107055	210794	148765	179533
303.643	303.643	303.643	6.93795	6.8723	7.24205	25	86801.5	31529	9394.52	2436.98	6731.18	8260.44	24224.4	68534.1	0	131404	340798	46243.7	37677.4	97693.3	61805.1	259351	147472	147491	105581	313811	217149	212434
592.323	592.323	592.329	6.93038	6.80602	7.24205	26	99149.8	20453	141344	26271	100969	18967.6	104142	16711.6	1289.06	153475	152121	38325.6	83913.1	102631	95621.6	149575	167748	52777.1	87997.4	429544	317509	155669
807.416	807.416	807.421	1.02537	0.869317	1.39965	29	65953.9	13098	203378	57102	42625.8	12788.2	81596.1	66426.7	24066	220665	50761.5	53795.8	42835.3	100056	47695.4	160451	49441.1	13782	25942.7	136406	108407	123929
460.307	460.307	460.307	2.95371	2.7924	3.33715	38	135478	241575	117272	80841.9	73863.6	55611.8	127460	52545.6	233494	286553	108888	258914	128489	90599.6	80257.5	119336	133616	160523	35801.7	219763	93329.9	70418.7
638.367	638.367	638.368	4.30413	4.226	4.68048	24	136211	38537	47482	37109.1	112014	219232	87562.8	2328.21	6870.78	177616	196221	295409	44244.6	114175	42333.9	67847.5	54451.3	746536	62150.7	24099.5	82575.9	30833.4
838.58	838.576	838.583	1.88798	1.72182	2.09208	27	240153	11226	30235	28519.3	56238.4	40420.2	32998.1	42634.4	213567	51809.2	50120.9	193214	148561	270828	191817	207210	164378	488168	712676	131250	262529	340819
606.287	606.286	606.293	6.93122	6.87847	7.24205	25	93691.4	451324	195667	26972.9	97774.3	17182.4	131437	17059.5	9473.7	152796	147729	44050	59122.1	86111.3	70249.5	138602	115474	49859.9	66762.9	412500	287521	130220
735.326	735.322	735.33	1.0478	0.913067	1.16065	27	99242.5	11894	78848.5	138316	123286	84143.1	107710	103252	57497.4	64284.8	70253	16604.8	314359	80116.7	62029.9	129447	103145	17006.5	178230	128239	282474	145584
473.193	473.193	473.193	2.16672	1.89038	2.39025	30	151315	5668	239749	94954.3	28941.4	95406.1	210593	38496	59773	248066	88532.1	47669.4	208995	297127	363897	292357	432072	47876	62382.1	442776	598001	24863
722.589	722.585	722.589	6.21507	6.18552	6.36372	18	75265.3	117978	191963	45037.3	0	185091	394907	267128	0	261380	382531	152597	2243.72	12107.9	3829.14	9558.02	7509.49	463.944	93930.7	12710.2	25055.7	10947.3
338.247	338.247	338.247	4.72176	4.24905	5.13445	38	79049	10434	0	2161.01	0	15691.3	0	874.252	175040	0	0	0	79893	38110.9	87794.9	50730.3	61840.3	155544	225389	60189	35201.9	70175.3
770.841	770.841	770.841	23.5053	22.9786	23.8867	57	155263	100834	653475	146411	173034	241175	155373	128100	126871	240177	132630	95401.3	132234	109869	103458	123967	122075	296307	84151.7	316765	78195.2	79122.8
219.106	219.106	219.106	1.75107	1.43707	2.11862	62	182221	6165	171368	143696	200295	196807	212090	239871	143449	216576	277559	123766	195861	178931	201860	407612	114025	119653	120726	194395	180694	123223
432.766	432.766	432.766	2.27618	1.81945	2.6198	33	135333	37706	34549	32186	232152	124995	63971.4	15395.1	67879.2	126260	143105	200102	20472	76074.7	65876	53025	28288.5	581160	28643.8	14556.8	49294.8	18080.8
566.83	566.829	566.831	3.55916	3.21437	4.17787	62	132387	59010	119369	189522	124919	466634	29712	127860	165060	40985.8	81989.4	88546.8	40250.8	218172	165855	161795	85913.8	112371	76239.5	158277	211418	42184.9
913.618	913.616	913.618	2.06253	1.64205	2.5674	74	190635	30489	130415	159387	88625.2	199366	67137.3	244067	166619	66390	205248	377887	268767	138188	69700	72802.4	275523	172351	358061	227433	355247	118317
566.88	566.88	566.88	24.2845	24.1005	24.4771	31	187832	55001	255533	224101	452291	582723	195506	133558	160787	181015	211595	150804	175577	170636	135716	173642	118696	128085	84050.4	105669	108278	92257.4
552.302	552.302	552.303	2.83942	2.79397	2.88035	17	130791	13189	172550	909.243	37433.6	114700	195345	13559.1	3301.38	159257	66738.9	7479.73	252397	343150	201385	287105	452925	12701.5	7701.78	166227	353653	8461.43
575.424	575.423	575.424	1.17915	0.869317	1.27225	23	106421	7262	41559	31543.2	42850.2	39182.4	29226.2	30014	85318.5	35450	30942.9	45719.4	80320	108053	80204.2	177570	86524.9	153486	226861	116941	124206	93368
586.354	586.354	586.363	3.92451	3.57318	4.32758	28	103834	45036	3406.71	57826	187470	223724	22843.5	10208.1	72782.2	65136.3	98131.8	282031	13118.8	1479.35	20543.6	0	3112.5	941470	22325.9	0	15992.6	9400.26
433.251	433.251	433.251	0.88905	0.84225	1.00227	17	54790.5	24602	7646.27	142088	111597	79096.1	22019.5	50330.6	103334	1460	12918.8	53960.8	70373.7	48662.8	34613.6	24969.9	60228.5	82174.1	11701.1	17247.8	28071	21798.4
723.496	723.496	723.5	1.52477	1.36678	1.71923	24	160792	2879	30973.3	32064.9	48318.1	38283.4	33289.2	25703.8	155128	32291.9	60538.4	66467.7	170325	209682	134085	161241	169939	258384	499838	184865	180136	156372
427.299	427.299	427.299	1.00559	0.869317	1.09582	22	53171.9	177352	9863.53	47573.7	41647.1	49757.2	48182.9	51072.9	54535.7	78023.6	62359.2	69645	72383.1	49183.6	71640.4	51979.7	106515	72969.6	29104.5	12628.6	75980.3	34588.1
596.325	596.325	596.332	3.8631	3.59807	4.37648	63	118476	35946	80245.8	106327	165691	145666	90144.2	105178	48061.8	85472	120104	90262.6	102157	128824	120627	96089.7	215443	131079	148258	95098.8	145957	79528.2
643.359	643.358	643.359	1.34257	1.20503	1.53265	32	123398	20316	184341	285978	168259	305791	97616.6	143987	151477	112234	89994.2	117464	98239.5	99762.9	76565.6	67152.8	106694	131692	136487	110374	117419	70456.3
762.386	762.386	762.386	4.64982	4.61145	4.81782	18	103730	3954	176580	0	0	93153.4	169715	0	0	219775	27743.4	0	185637	197508	198587	240706	274749	0	0	324631	238687	0
107.081	107.07	107.081	1.02075	0.869317	1.13428	23	76691.8	67163	42387.2	65427.7	69793.5	71980.8	81976.5	85545.4	90554.2	54617.2	64870.7	38945.9	81353.4	82165.4	69855.2	27968.7	73298.7	85495.8	85050.2	99938.1	109712	73130.6
838.824	838.824	838.828	23.5236	23.1376	23.864	47	257903	17240	907260	261646	159323	152828	274673	180859	427064	303959	125155	566627	177859	153806	175348	109170	436200	85649	268135	125056	116652	113319
377.173	377.173	377.173	1.16563	1.0239	1.25093	21	131720	541381	241405	204224	156416	174160	100107	124569	111766	199386	72720.9	113088	116543	215136	100331	362114	97814.6	78254.3	70151.9	239509	174140	162762
365.1	365.1	365.1	3.98754	3.87367	4.24645	18	170668	76600	12399.6	69868.1	398604	264234	16714.7	44404.5	92290	117879	28506.6	79331.7	34789.9	57668.2	16072.3	11634.9	27010.3	822037	66984.5	8504.1	25016.2	54245.1
844.515	844.515	844.52	6.04792	5.9958	6.44328	29	89873.5	35156	170880	12899.2	41220.2	40565.4	323376	35535.9	15624.9	145557	259395	49633.6	63885.8	88311.4	69018.3	32125.1	84585.8	41579.8	160935	263033	162285	167006
265.076	265.076	265.076	1.31788	1.01252	1.53265	35	193726	3917	696675	27293.5	83576.7	45909.6	176944	170065	73784	556129	129515	127993	60054.1	568786	335641	258337	169916	64808.4	71202.1	495019	472042	220739
836.66	836.656	836.661	6.5874	6.52922	6.96425	25	91445.1	7517	184981	55400.2	0	235034	471728	243931	0	196377	444297	230052	3778.65	5317.9	3589.68	5527.67	6467.37	0	118776	18948.3	26775.8	30211.6
564.845	564.841	564.845	3.59495	3.37643	4.12695	32	110462	6104	54369.5	85548.7	231439	266490	111203	10841.4	80686	43986.2	107590	217512	45369.4	92679.4	75774.1	39722.3	14926.4	493567	15626.7	0	30552.9	9590.61
283.172	283.172	283.172	2.28482	2.0336	2.64583	61	123313	181135	199899	114978	117892	91861.6	108673	222971	129911	101962	90762.3	189989	87881.4	80985.8	182964	62081	86712.7	120521	131080	106054	72678.5	97861.9
795.553	795.551	795.558	1.66893	1.50767	1.87912	21	196899	34868	13816.2	15497.1	47956.3	23592.2	11012.4	3266.49	169975	23909.9	56304.4	144412	197334	218625	233632	119321	200390	367439	601243	217554	217369	320418
465.222	465.222	465.222	1.62303	1.36395	1.82588	43	185234	13256	168609	242333	270155	309566	227464	121682	94947.3	126025	125239	106195	258709	155399	143720	185845	364781	126582	164151	79649.9	346664	53844.1
814.527	814.517	814.529	5.1309	5.01917	5.34773	20	103021	68013	43116.7	69886.1	67536.2	44396.7	173627	170174	8293.21	75141.9	349777	309739	18770.8	22208.2	16112.6	1627.43	32011	66641.5	394846	17864.1	14502.1	153266
439.294	439.294	439.294	5.70098	5.56412	6.05713	35	123319	23038	1.32411e+06	38792.2	123014	47798	129338	271197	52703.6	253597	156365	243907	68708	91772.9	45344	52792.7	69563	37309.3	88710.7	64124.2	86836	108566
551.322	551.322	551.322	3.02582	2.89873	3.14867	28	147699	19968	59910.6	46908.4	94327.1	132423	67402.8	23775.2	97308.8	169748	93758.9	101300	124516	162660	236883	151843	201273	236699	156569	178509	160225	51640.6
793.581	793.579	793.583	6.07028	6.0029	6.46415	33	100659	71593	244355	23141.1	24480.9	88018.3	255286	114842	26057.5	194426	227134	83756.2	57023.7	116618	62986.8	22350.2	105715	52657.9	339582	106689	95153.6	135540
218.17	218.17	218.17	4.69428	4.4754	4.78873	19	86764.4	17311	1123.9	419814	0	9740.68	95849	22413.8	28987.4	49317.4	338335	1099.41	2826.63	1.04507e+06	10034.6	24455.1	12358.7	12198	11572.1	143220	111276	3035.89
281.658	281.658	281.658	6.97333	6.91653	7.28045	28	76940.9	19139	10047.2	1409.46	884.268	43184.8	52685	382489	0	80793.4	253842	139772	41010.4	80165.7	44266.5	71746.9	68333	129315	125232	55002.9	61374.6	111927
870.596	870.595	870.596	2.02433	1.90995	2.30403	34	164840	176048	53087.2	140899	110440	198311	106477	126763	178965	133989	153918	292937	133536	115418	175826	103402	279546	153548	281597	148393	206548	132729
552.801	552.801	552.805	3.47058	3.28288	3.919	57	111386	8267	96819.2	36903.1	97135.9	110107	136264	88844.4	104867	13447.3	125237	73851.3	130643	121935	114217	20808.5	172201	237468	150526	22126.6	39937.5	88967.2
436.209	436.209	436.209	5.28808	5.11023	5.56568	27	86180.8	105277	195438	57739.1	84173.7	77529.4	156271	63115.4	5065.37	176528	79215	39440.8	87969.6	168797	80356.5	167089	138002	65013.4	65483	74509.6	89263.7	83218.2
380.246	380.246	380.246	6.70318	6.6681	6.87318	19	76118	246884	184805	45831.5	5910.44	262785	363694	214566	812.686	135009	312188	202082	6150.33	16304.5	7660.67	7486.78	6238.63	857.054	89634.4	14078	16852.7	14096.4
303.135	303.135	303.135	1.43855	1.29717	1.75177	27	188867	113379	211969	188112	325732	202616	183614	175731	190762	217653	112273	86900.2	239684	146832	232954	298409	127424	202081	187572	149370	233554	106030
551.322	551.317	551.323	3.38179	3.23265	3.8661	42	122162	14331	28856.6	21675.9	110256	129438	56408.3	24430.9	112975	64239.2	124245	127027	70648.1	123753	83295.1	71489.2	67463.5	395455	116043	41011.2	73449.9	52946.6
134.093	134.093	134.093	1.04972	0.9242	1.16065	24	77945.9	27115	119457	66644.2	45391.5	39704.4	123204	57945.6	69608.2	94904.3	70447.3	101326	72354.3	75112.3	104873	84552.3	57888.3	53688.9	26371.8	80769.6	89185.5	90995.4
486.371	486.371	486.379	1.00267	0.869317	1.13428	21	50424.2	18927	15219.5	5834.14	12891.9	0	22584.9	1207.06	40092.6	9914.49	8931.19	36648.9	61146.3	52519.6	55024.7	67716.3	37172.2	65918.5	36342.2	69849.2	59453.1	68100.2
679.472	679.472	679.472	1.41127	1.27397	1.58607	24	123963	6604	19917.6	23080	39113.1	27767.3	19690.6	19422.3	114203	22406.2	45061.5	56483.1	130879	183077	117676	93579.1	109910	200155	348722	162951	145524	128173
371.159	371.159	371.159	1.04802	0.913067	1.18718	24	78398.3	81189	62800.8	13152.9	190383	70626.2	56888.5	55627.8	61123.1	59047	63188.9	108606	50853.1	59743	21577.5	51521.4	41375.6	274382	1540.35	38698.5	40464.2	28756.1
291.163	291.163	291.163	1.04823	0.913067	1.16065	32	93431.8	17941	129553	195399	142159	138402	87684.6	166430	104934	64097.5	87094.7	63381.6	73058.9	110085	82542.1	73490	64328.2	76946.4	81993.5	65324.1	37550.6	65408
433.28	433.28	433.28	2.93279	2.7924	3.33715	32	119829	7495	202477	92191.1	76131.5	90227.6	182704	94480.4	68529.5	371518	110413	154223	125745	123618	77666.7	104870	152526	21958	32928.4	296646	173887	87660.7
809.641	809.639	809.647	6.6105	6.56175	6.95977	27	83745	15632	157572	54452.1	10044.6	330326	355865	188633	5744.16	178924	373833	207654	3561.63	5862.05	6450.43	4662.7	6108.57	40309.5	88645.7	14492.1	27114.2	12697.2
526.37	526.37	526.37	6.96212	6.91653	7.26125	24	66505	282195	186797	36712.5	80760.7	65341.1	155372	48791.9	31143.1	132535	134801	79872.9	60502.9	83193.7	42971.5	32858.2	70910.4	39211.1	73121.6	78044.3	77972.1	59284.5
765.518	765.513	765.52	4.9167	4.61228	5.49458	43	96374.8	127238	98427.5	44700.4	60559.5	178240	310236	113119	31016.9	96776.6	419153	68481.5	75653.9	46237.2	80989.6	5574.12	104381	64066.7	155112	76789	46216.4	152886
345.061	345.061	345.068	4.77132	4.33032	5.04363	33	81688.4	10173	39478.5	14138.1	15850	0	254898	58865	11405.9	3098.41	120370	81615.8	251538	173946	79374.8	203275	184026	30505.5	47884.8	182761	191913	252733
745.408	745.408	745.408	4.65468	4.6122	4.81782	18	100755	4609	131587	0	0	282324	107637	0	0	214553	21536.6	0	110575	102830	126970	156240	146769	0	9517.65	317465	208422	0
504.328	504.328	504.328	3.22451	3.06153	3.6087	28	112625	41962	109617	73571.3	66300.7	86599.8	124009	35173.4	10878.8	172036	114081	91839.9	99344.9	48959	57918.8	139410	117466	207633	91610.6	142014	65594	77871.3
618.343	618.341	618.343	4.02152	3.8794	4.21932	31	125242	91229	93584.8	51090.2	71504.1	283354	160034	40712.2	15079.1	118523	165101	61358.1	174180	170069	177213	87367.2	323687	115640	100818	64953.8	208196	32899.1
732.544	732.542	732.549	6.51985	6.4087	6.78868	19	65224	36374	110152	31726.1	114475	83234.5	219276	52793.9	104947	72881.5	135770	36139.3	17812.2	31920.4	20863.8	10012.4	5216.46	90162.7	110220	62849.2	3422.71	45266.4
421.196	421.196	421.196	1.48878	1.27508	1.69253	34	152144	27637	129488	128321	261297	247522	175390	185598	156347	101823	141043	84607.8	216693	161546	132312	168520	178457	168308	27837.9	129666	175083	109137
810.549	810.543	810.551	1.34312	1.20503	1.50267	25	148775	45226	31863.7	24544.7	48318.6	39479.5	36965.3	28059.6	133108	41936	53704.3	71937.5	163420	153182	129115	150116	123522	233731	373762	149401	144100	202987
634.865	634.865	634.867	24.1366	23.9548	24.2727	31	160224	23717	183591	236239	387482	242618	205684	172838	148546	157067	112947	155695	166937	153426	127925	132242	119050	181084	189686	96597.4	83440.6	98173.4
620.428	620.428	620.43	1.95435	1.7699	2.19822	29	99190.9	11420	54252.9	23412.9	39501	64548.1	46581.7	57537.5	40216	215031	61008.5	176303	299293	44728.6	39161.6	81794.4	81981.3	277785	70874.1	48809.5	333484	44282.3
879.562	879.557	879.566	5.92515	5.86585	6.3164	31	80981	40269	108070	10996.6	51886.9	33721.5	101237	35643.7	16127.6	116802	210006	101355	100339	113755	70331.7	47852.1	152379	58481.2	124867	151863	118663	239601
435.302	435.302	435.302	6.5649	6.52855	6.70445	17	91419.5	18746	155937	55150.9	0	230629	316705	278077	0	233544	361067	312511	5040.1	9268.47	7324.37	9267.12	14387.6	0	155025	21281.8	47015	28355.5
590.42	590.42	590.42	1.25843	1.17658	1.42618	23	140071	14302	29898.1	32548	53666.7	42092.7	40143.7	39721.1	134972	34724	68218.5	73886	162735	170226	145244	122222	135311	219809	345907	169351	162080	152440
391.188	391.188	391.188	1.63825	1.4105	1.86405	35	173410	1006665	130939	100212	183011	215814	175420	147334	118501	212643	111126	107012	205139	161147	183892	301415	247979	210413	158445	230349	309595	110916
232.891	232.891	232.891	3.95435	3.74432	4.29207	19	165595	1547774	76721.3	145780	224627	316357	91428.5	125016	67610.3	118689	88303.8	160329	135135	83007.7	258623	85861.3	221359	87377.5	134937	48088.1	36796.9	82539.3
903.555	903.548	903.555	1.75123	1.54658	1.92465	26	190436	12501	0	0	31364.4	6612.95	5589.49	0	156832	54789.5	78615.4	58010.6	218216	242780	221467	277918	173716	333881	382124	346534	389557	203717
517.218	517.218	517.218	2.34672	2.18138	2.58357	34	172960	27522	322395	122350	39247.7	120875	153893	45678.9	51986.3	366521	50336.4	42094.8	279192	332262	266453	425137	495904	61505.1	50019.1	529273	772954	22433.1
258.896	258.896	258.896	4.59823	4.22788	4.93012	38	128955	483861	60805.8	194496	223348	243634	74410.5	124181	167452	132589	67494.7	111787	190707	123427	145901	91295.5	210067	162184	96340.2	61878.6	63383	26567.1
808.568	808.562	808.572	1.1242	0.913067	1.37458	61	86555.1	312172	53426.9	9085.55	39568.7	41514.8	72186.7	59182.4	58189	118065	77646.2	87839.4	96349.9	109234	98180.5	98029.7	142363	77166.7	76472.1	122365	149509	99002.3
711.488	711.487	711.49	1.54571	1.39015	1.74595	28	146422	25145	115088	113249	128515	140547	135138	99387.5	90843.3	152606	163006	137188	126043	150166	101365	75142.6	217016	234055	134524	136139	182607	76641.8
766.527	766.523	766.531	5.03932	4.76403	5.19835	25	126293	16732	128059	74435.5	47006.5	310314	349835	287895	7662.42	175326	522865	289093	19759.6	26939.7	21799.5	1358.06	101994	23021.3	154282	14536	10398.9	210865
176.025	176.025	176.025	1.16563	0.968283	1.45288	33	147348	109386	374797	98448.9	63305.5	2800.4	183425	208082	63659.5	180168	81985.3	83634.3	134920	484712	249584	276844	141011	48807.4	46132.4	344616	157808	324656
150.012	150.012	150.012	5.24988	5.11293	5.42667	17	112857	9626	76362.1	89957.2	165760	59467	106358	133570	5512.85	55657.2	90085.9	251187	175692	97705.4	203755	58484.1	67323.2	2792.8	69198.8	8720.32	0	138693
616.355	616.344	616.356	4.03698	3.88617	4.25108	24	94585	7974	44792.6	45784.9	172001	281412	113085	0	1143.69	204234	87883.7	6059.65	47771	144559	64340.1	53733.8	77183.6	5098.94	3574.89	22650.4	91000	0
544.816	544.814	544.816	2.81674	2.77153	2.88035	18	120576	91494	231102	2945.33	63757.7	391793	115938	8230.07	1002.37	254346	36200.2	7214.33	155108	163456	248060	166656	459144	12796.3	18355.6	114233	206934	939.419
882.602	882.6	882.602	1.44093	1.06615	1.62618	40	169272	14791	86752.6	59768.9	93384.3	49003.2	87687.3	68849.9	264997	82618.8	89635.6	90490.1	158295	194582	148574	226968	214600	130271	104513	318449	177853	136205
837.668	837.665	837.673	6.58707	6.52855	6.92053	26	95144.5	32225	184979	67915	14230.9	329829	438566	231332	10015.6	236910	433325	269778	3441.26	5307	4456.83	4390.37	5322.14	0	99941.9	16065.9	28023.2	17257.9
192.02	192.02	192.02	5.24479	4.93103	5.65648	40	111240	19142	78662.1	82147	40605.9	4747.47	202564	109524	7343.1	116017	170385	135677	20612.5	201133	141703	157249	60376.9	32525.9	31805.5	288111	191549	557349
366.297	366.297	366.297	5.04368	4.7475	5.27067	31	79527	57283	70421.5	56135.8	74540.9	113420	87376.2	120126	70831.3	103284	130399	50737.9	93657.4	132407	82017.3	118912	93821.8	28563.1	83714	132569	2668.38	67186.4
179.997	179.997	180.002	5.16242	4.95148	5.38257	17	84365.1	2882529	122695	99526.7	48898.5	28230.4	17330.7	216657	10791	86637.4	71356.2	87583.1	171602	114769	172042	59753.7	96287.6	65455.7	67353.4	1533.77	1505.16	94151.2
398.27	398.27	398.27	4.92203	4.52055	5.22525	45	102762	3484828	0	622.271	603.866	0	0	0	99692.9	0	0	0	129689	240319	152708	238236	139681	122368	178274	34381.5	225421	36875.2
218.962	218.962	218.962	2.9531	2.61835	3.486	63	161267	2540657	248172	1830.7	116456	3641.26	230702	285604	90933.5	87441	467981	174278	504560	356621	125369	195090	98603.2	118251	406371	53820.6	143746	350938
333.201	333.201	333.201	4.77128	4.44595	5.08912	39	92175.7	73412	8842.77	52089.7	31953.5	47553.3	3785.58	59947.1	238002	25666.9	50103.5	12138.4	82682.1	91782.4	61222.2	52478.1	114671	143484	147228	29074.6	28064.5	71364.5
549.241	549.241	549.241	3.15535	3.0686	3.26277	21	114897	11389	328313	8604.8	47250.1	82804.7	173977	8358.54	833.569	596187	85524.2	9209.96	128926	194028	216764	248841	200583	0	0	403698	115813	1744.65
949.537	949.537	949.539	2.47829	2.28322	2.6647	24	89418.1	30649	17142.3	46163	22137.9	29153.4	51367.9	49555.5	16515.7	11985.5	105567	23356.2	44168.8	141423	24159	114152	54236.4	255723	459638	106713	442990	304695
456.361	456.361	456.361	1.02892	0.891183	1.16065	29	73011.2	10544	28648.6	22011.4	38064.4	35278.8	81795.6	53099.2	48479.5	106806	85808.2	73971.1	75524.5	88551.7	87869.8	105922	94327.1	65997	39245.6	134328	157045	98141.5
574.815	574.815	574.818	3.332	3.05253	3.52953	47	104719	12919	152331	39523.9	76273.2	111437	106013	83513.1	5423.23	57088.6	136037	59627	116365	142878	131579	123067	205152	99853.3	113854	107968	200872	142013
409.164	409.164	409.171	1.02528	0.951883	1.16065	21	68435.8	93808	54396.7	250000	61041.3	63770.6	50077.1	75787.4	52346.9	34551.5	34685.6	21778.9	110621	66554.1	31697	75157.3	81947.9	33224.2	61946.8	62675.3	55790.3	48886.2
509.252	509.252	509.252	1.79717	1.58942	2.06537	31	157244	1200937	152222	190369	188679	279194	131100	182391	75456.7	215269	190035	111469	141198	151151	118509	140755	302980	82089.5	136567	105967	245086	66670.7
121.086	121.086	121.086	1.06753	0.913067	1.2566	34	86111.4	895083	277942	122983	76488.1	65047.8	107901	77667.5	110187	88666.6	63700.4	88225.3	95000.6	62347.9	88812.4	81404.4	64777.7	62719	45583.2	58303.5	42874.8	82917.7
573.332	573.332	573.339	3.43171	3.00505	4.10142	76	106019	59494	43256.9	34381	154191	71825.8	54707.3	13458.8	65513.5	168354	100123	139251	48046.2	95497.4	49669.9	108042	42868	481730	88015.9	84833.7	46467.6	25640.4
935.571	935.571	935.571	2.10359	2.01208	2.1897	18	167209	70305	278957	74735.2	111753	218987	160061	105226	72507.3	233385	160301	130686	202894	229399	200927	180854	464623	100064	130672	259534	440435	79859.9
689.517	689.514	689.517	1.54683	1.34312	1.74595	26	183013	34986	46852.3	44135.2	258279	75101.2	57966.2	31920.8	70693.7	159046	168023	561853	47211	118946	42190.7	47535.9	46789	629096	108995	49188.9	103589	65979.3
594.842	594.84	594.845	3.84315	3.66823	4.37648	35	88872.8	258354	16909.6	13637.4	92172.3	128810	44500.6	6165.01	42994.7	88590.7	58321.5	151049	17890.4	54921.7	18848.9	31300	20087.2	572946	20071.8	12959.3	47383.5	6666.18
170.114	170.114	170.114	1.02888	0.891183	1.43402	34	60492.4	194962	167205	110430	101892	87934.5	153712	104941	16645.7	24313.7	116328	15242.2	16590.5	113555	34358.7	61331	33937.8	17476.3	69811.2	136991	117042	45486.8
435.215	435.215	435.215	1.82935	1.43975	2.00243	38	151358	23476	101822	117865	79105	110463	165797	136742	116485	243559	131491	72771.5	139068	119479	198581	204319	239257	182819	92802	231696	267004	116170
849.434	849.434	849.435	5.28808	5.11023	5.6339	33	85968.7	41925	111779	58192.1	71469.4	77109.8	87536.7	64306.6	38503.4	132215	70016.6	58700.9	82400.8	98297.7	75203	142539	123016	56115.4	67255	225681	269098	50397.3
730.529	730.527	730.529	6.18088	6.13995	6.56783	32	79582.9	30737	115288	22800.4	26258.6	79001.8	259584	80484.6	941.135	120841	181098	61743.1	53394.2	105216	73725	34147.8	109837	55669.9	244296	185589	105956	92705.9
268.143	268.143	268.143	7.04573	6.99047	7.33807	29	68147	64087	7741.54	1109.2	475.288	35478.4	52842.3	176964	13936.1	100167	158676	90224.9	43880.8	97280.4	64028.8	101160	96608	94704.4	98799.4	105492	129363	138039
463.776	463.768	463.776	2.30193	2.10537	2.5412	20	86580.8	12955	5737.26	10145.1	31310.2	18477.9	8890.86	4808.82	89886.2	24322.1	21755.2	36015.6	95460.8	74273.3	24412	140666	83804.6	236329	270919	65205.1	69208.9	79868.5
588.343	588.342	588.343	3.86318	3.59807	4.37648	37	98168.3	12976	57841.9	114799	151347	250981	60777.9	89759.1	62640.8	63054.6	52235.5	68927.2	69064.6	56444.6	123326	47020.4	165028	97448.3	51059.5	36627.2	62723	64392.6
329.087	329.087	329.087	4.79402	4.33032	5.06642	35	91237.9	12412	212890	15317.6	20116.1	0	179963	49823.1	10437.6	122813	80481.2	73563.5	216728	157339	114978	165852	185260	25765	36763.6	136976	130206	172364
343.784	343.784	343.784	6.70735	6.6681	6.87318	21	64871.6	13799	180653	35759.7	4651.8	237760	320705	174017	920.089	146292	295929	129707	8670.26	9269.38	5362.76	3741.36	10083.8	917.666	73992	12688.4	14839.3	7963.32
495.146	495.146	495.146	1.07059	0.913067	1.21373	32	100717	6092	101649	114603	151903	162910	108162	129281	158099	61367.2	73964	101923	103213	83703	101115	40660	79288.2	86635.9	119101	57788.5	43080.8	73264.1
870.596	870.595	870.596	1.46938	1.11172	1.7081	62	144824	11141	154879	135674	101442	54712.3	173552	162333	250338	196092	68418.2	121332	177112	171186	207133	171821	81892.3	202936	71405.4	200137	316005	86348.3
890.545	890.539	890.545	2.72342	2.5412	3.03485	31	107692	31032	110652	55787.5	86214.6	66095	33478	37431.9	32289.6	169749	32811.3	35155.8	47579.6	157082	135037	106616	109354	92429.2	148417	60820.1	248199	21142.4
766.562	766.56	766.569	6.15533	5.97322	6.56783	50	92533.4	17766	111578	36999.4	11272.1	157500	225484	176581	11372.5	183413	381653	66221.1	63709.1	129072	37087.3	18177.4	62615.8	42125.1	330366	55251.3	61374.6	114259
602.328	602.325	602.331	3.88588	3.6437	4.37648	35	88968	13817	17933.7	776.221	37976	41351	47419.5	2377.17	23595.5	65899.1	144886	227465	11853.9	65991	12522	38522.5	13606.7	751555	15424.2	14631.8	83472.9	18795
316.98	316.98	316.98	2.67357	2.61453	2.76078	17	95686.5	7263	236508	5447.71	57902.2	93938.2	169249	16880.4	0	247938	115761	23663.6	214582	220053	246397	141238	205261	0	1125.14	80240.6	75871	1100.45
818.591	818.587	818.595	6.03753	5.9763	6.42225	33	88763.3	296365	239141	20798.1	18734.3	73752.6	234181	125157	25757.3	182527	232049	68714.8	41070.3	92261.8	52781.2	18169.8	81609.4	38375.9	278838	77069.6	69712.4	111726
604.831	604.831	604.831	6.94733	6.8501	7.24205	33	73285	148971	48451.5	56590.3	66159.1	96180	71838.2	46547.9	59319.3	58235.7	56629.8	59578.7	63300	88628.8	63406	69292.2	116583	80352	69966	52954.8	93284.2	42947.7
537.296	537.293	537.3	2.79402	2.5018	2.97993	25	111173	90142	15082.8	15432.4	44109.6	30721.9	45971.9	18557.7	35529.7	43254.5	106441	79683.5	90346.1	179576	119519	190397	119691	309067	181562	87811.9	157827	51318.9
885.587	885.58	885.591	1.8983	1.41002	2.24948	47	145196	30749	207066	190813	117407	228794	167321	127198	112230	86560.2	184834	149137	224963	182447	162716	49819.7	238707	97830.5	208332	153697	250628	93342.7
314.027	314.027	314.027	7.02472	6.9529	7.29965	22	88154.1	17186	203372	55999.9	120516	64359.9	120648	43172.1	449.67	159398	120454	118172	93974.9	131519	101117	88833.4	125297	37894.3	113250	86925.1	153917	123225
377.173	377.173	377.173	1.40267	1.36155	1.58607	23	93762.9	24175	164357	138084	143289	144072	74946.5	93192.5	81056	107999	66877.6	63808.2	101217	112949	72445.5	112100	101616	80664.7	57274	129033	47441.3	136089
827.571	827.571	827.571	1.3481	1.02075	1.50612	47	112404	20780	132806	74355.3	72070.7	83308.1	110296	87616	82986.6	132880	124217	130587	122478	140153	122189	105163	192775	119407	118020	135383	192721	116457
468.303	468.303	468.303	7.12151	7.05125	7.41437	22	67437.9	4896	180915	18366.9	57125.2	24149.2	71412	24041.6	0	129309	79938.2	38301.1	65745	91216.1	63022.2	93767.7	108492	25316.9	52013.7	275945	221381	84171.7
240.095	240.095	240.095	6.95487	6.88298	7.25297	36	117764	18846	149126	35597.2	97094.3	44802.6	46352.9	77797.8	7975.87	181572	176241	109285	126588	144146	119687	142926	213983	101701	135624	275755	271723	191731
326.21	326.21	326.21	1.36809	1.11232	1.55937	26	129103	126507	107939	66860.6	106757	118097	162843	132179	128889	93260.2	128188	145192	123795	111823	134871	145891	127577	140840	102447	160051	164506	126219
140.103	140.103	140.103	2.81417	2.67628	2.97045	24	106477	485758	95912.7	98309.7	108967	191504	105668	92769.5	18986.7	151294	109597	77900.5	102147	180585	168244	112097	116195	36978.4	88905	98713.6	113593	40358.4
251.198	251.198	251.198	4.66805	4.51505	4.78862	17	55644.6	389709	0	0	0	0	0	0	123720	0	0	0	43272.1	53989.4	54834.6	45346.1	58565.6	113578	166631	26975	41578.3	60102.3
728.509	728.509	728.512	6.22377	6.17787	6.6089	31	70830	80415	121471	23778.6	13393.6	169887	340276	133762	524.862	116866	313840	124265	29628.5	43741.9	30436.6	13123.3	37438.2	24509.7	97630.5	74679.4	51634.9	45354.7
543.332	543.329	543.332	3.27037	3.14633	3.67768	20	66052.4	52076	26258.5	12087.9	92831.2	108403	28242.3	2241.69	28074.8	186660	51429.2	111070	95459.7	41694.4	88408.8	24580.5	19098.9	204048	10580.8	8860.89	28424.8	0
813.607	813.604	813.61	6.07832	6.02138	6.30252	23	78011	160700	122803	22389	932.26	120661	460842	91295.1	731.025	192660	323115	65701.3	24634	45004.2	24856.1	8791.8	44221.4	0	203943	56044.4	54284.2	61231.9
553.275	553.275	553.275	1.99846	1.7912	2.27767	50	145066	3629	105130	174263	199240	158960	208032	179676	64619.9	183027	92570	142752	133657	115997	203464	115595	338390	107827	72244.1	98235.1	160477	61016.4
661.483	661.479	661.489	1.05322	0.9242	1.2488	28	78063.7	35795	34111.3	9208	70267.5	25397.6	33340.4	13309	26302.1	89125	56747.7	93279.8	21474.4	39376.8	26876.6	30410.9	19975.7	191824	32230.7	29586.3	45736.1	20844.9
658.503	658.494	658.505	1.02548	0.891183	1.13428	30	72749.5	164534	60583.2	18804.8	32046.7	74799.7	61685.2	32748.6	47073.7	102973	77318.9	58295.9	78819.5	82373.7	71751.3	61611.1	53575.8	87978.3	163340	115827	74141.8	82913.9
882.602	882.601	882.604	2.03208	1.88953	2.27767	26	120293	193567	13166.2	19097.5	57653.7	20679.5	13718.1	29712	182904	24554.2	44021	140632	85419.7	85822.9	105560	56420.9	99676.3	234425	396506	127348	87429.6	128688
571.35	571.347	571.352	6.9312	6.84943	7.24205	27	82907.7	22576	117447	18545	64416	12995.8	85047.4	6910.69	4129.25	156595	108927	18216.3	77374.4	95973.8	83816.2	123008	160998	40490.4	74832.9	380803	323443	119502
767.523	767.523	767.524	1.66752	1.50767	1.87912	24	149103	10847	21870.9	28707.1	51488.6	33749	25129.1	21166	175857	35928.3	55167.7	76430.1	191617	202584	180234	142205	160629	203362	442016	133086	172087	124973
207.01	207.01	207.01	5.55475	5.36138	6.08208	32	139880	60320	417257	84109.9	51860.9	16948.2	443827	226165	0	59617.9	218484	148847	179574	146573	164867	124521	188957	571.787	50238.7	160497	316589	238368
566.88	566.88	566.88	24.7701	24.4998	24.9765	44	134730	35300	228498	177190	216408	175966	122719	279184	129704	134262	298632	145987	110028	89390.6	109134	113844	100039	108477	77450.1	84847.3	53383.3	82496.5
440.06	440.06	440.06	1.467	1.05708	1.60372	29	148072	2062476	344817	71300.5	32400.4	24273.3	282587	97794.7	59347.2	276903	54168.4	169725	111368	430035	85097.2	337695	164581	34521.3	45299.2	315333	341080	263671
232.149	232.149	232.149	4.67823	4.39622	4.85368	19	77955.4	746961	1354.72	601956	3363.43	56436.9	21159.3	11593.4	66861.3	60688.3	142206	2227.05	2378.45	217039	29091.7	32516.4	11089.9	41240.6	57301.3	1123.74	3219.98	0
406.712	406.712	406.712	5.11649	5.0309	5.4095	18	75191.7	55581	4148.97	112892	96633.2	6960.36	56509.5	144523	161501	1514.88	102012	165118	5280.18	5396.63	5334.44	0	9295.3	158905	143528	0	0	68782
778.526	778.526	778.53	6.10007	6.04847	6.50572	33	90090.3	23813	97244.7	19016.3	43265.1	58671.9	185537	52070.3	33659.5	136680	181636	58516.8	79548	105479	115849	40116.3	142092	76499.3	232142	259886	144739	145011
400.285	400.285	400.285	1.50226	1.32037	1.79918	44	76577.7	333790	107562	68794.1	62345	73878.5	90012	66702.6	63852.9	33893.4	78076.7	124111	99860.1	64668.9	83235.1	85089	45530.2	66148.2	94481.5	91732.4	63033.5	80886.8
706.584	706.575	706.587	6.63327	6.59367	6.7999	18	89530.5	723085	279582	41676.2	2081.75	274237	499240	231903	1116.28	232031	448299	195655	6256.45	10841	8940.5	9642.89	7408.41	708.421	84944.7	13415.2	21639.9	11992
539.262	539.258	539.262	2.59179	2.15275	2.94925	64	147800	25644	119939	87975.5	69915.8	311670	88750.6	94828.3	154967	291246	95195.7	56744.5	235630	137217	106584	183053	469627	36690	109236	172999	375770	29803.6
702.389	702.387	702.389	4.40627	4.36205	4.5703	18	87004.7	215075	122676	9729.52	5140.17	90675.1	92668.7	32893	20646.2	224800	60119.1	18763	90300.2	100758	99922.8	156425	137881	46813.1	249380	313811	151897	14340
214.248	214.248	214.248	1.0061	0.869317	1.05313	22	59072.4	198375	61899.4	311760	21472.7	33033.9	188180	192932	8427.05	0	196606	70698.4	14909.8	147248	0	41518.7	57734.7	1104.15	99603.4	11427.9	118399	59283.8
429.163	429.163	429.163	2.0224	1.84233	2.37527	31	135888	43653	237315	94419.5	79734.6	110721	220336	66657.8	61888.7	213489	83165	64450.4	269459	313222	140189	157778	276056	65815.2	79592	212229	374471	44871.5
771.598	771.594	771.606	6.1347	6.0942	6.36613	29	77833	45683	129341	29736.8	734.484	93694.8	259893	145017	0	123869	230436	66938.6	31274.1	94120.5	35093.4	17669.2	69060.4	0	347860	60177.8	64292.8	88446
321.928	321.928	321.928	4.48896	4.29442	4.65362	34	139014	15294	80139.4	105801	221235	104860	100874	118708	47880.2	174816	163529	93420.8	66496.9	215910	270146	123575	181883	141671	144665	120882	111505	58805.6
436.224	436.224	436.224	4.81585	4.49568	5.1015	32	90632.4	9737	0	0	1306.01	0	0	0	89811.7	0	0	1631.23	141398	90787.2	156194	101812	102612	184786	289510	78017	94765.9	101550
435.251	435.251	435.251	2.07975	1.93915	2.4531	32	91131.2	10888	85696	52903.1	82377.9	107122	76871.6	59015.7	67319	82864	77013.7	51053.6	116313	84408.1	112202	91407.6	185250	107202	114369	83378.8	164834	48555.8
824.373	824.368	824.373	1.00238	0.84745	1.13428	25	56669	7680	27812	179059	64199.1	58146.1	39734.7	58743	31363.8	28924.6	27688.5	19832.2	120857	41145.3	28254.6	50139	55985.5	16298.9	54414.4	42403.3	39825.4	56283.8
331.204	331.204	331.204	1.02528	0.891183	1.3633	35	54032.3	10109	70091.8	73693.3	50461.4	65742.2	54743.2	41684.3	51444.2	44882	47548.3	43647.9	57114.3	58709.7	51941.2	60179.4	29405.9	28989.6	51547.1	44043.9	37826.7	31424.6
274.271	274.271	274.271	1.00267	0.880467	1.13428	21	43529.9	7031	80903.2	44640.9	18861	33019.3	79668.5	204247	22809	61042.4	34853.1	54702.3	42353.1	116730	3455.64	24099.7	29982.3	16309.1	47651.3	38384.1	34358.2	36266.3
648.352	648.352	648.354	7.3366	7.2477	7.5857	32	66433.1	3397	34076.3	40892.5	55858.8	78391.8	80987	40286.2	46075.8	46497	46438.1	44265.9	48169.5	93574.3	48751.3	51195.9	77831.9	68701.2	41364.9	40613.1	73897.3	32458.1
812.533	812.52	812.533	5.38547	5.2043	5.56498	25	208054	5279033	275571	71931.4	48120.9	150475	1.38763e+06	257422	61063	321945	750251	334665	106678	221607	85397.5	46981.4	212389	91079.8	344283	112625	116951	362962
740.514	740.507	740.517	4.97353	4.63415	5.38897	34	95918.1	914629	105250	63581.3	21968.6	272119	248356	239992	30506.1	145716	354910	42760.8	47572.7	44100.2	42568.1	3891.23	61199.2	37533.3	106440	11834.5	30980.8	136747
862.488	862.487	862.491	1.5689	1.14185	1.82935	33	143518	90591	297783	332174	188825	310812	134936	208411	179541	150119	154550	156522	185710	112116	86017.7	54927.6	140299	68652	176640	65794.8	160506	54826.1
608.866	608.866	608.868	23.3873	23.1376	23.5782	47	156744	373693	147755	161542	150609	162542	117484	253350	84709.8	142692	129463	93451.4	167867	91382.3	161233	110847	91300.3	82298	97756.9	107951	325654	114800
559.312	559.307	559.312	3.00505	2.7469	3.14867	39	114831	21464	33767.7	15153.4	52297.6	39849.7	40066.9	17078.4	54170.1	107883	80134.1	58652.5	103296	192862	100516	136785	100598	358654	190095	78586.6	149845	66397.4
773.614	773.611	773.615	6.14017	6.0942	6.46545	23	59544.5	53386	96379.8	16743.8	0	84103.4	276914	142228	0	127693	236931	38151.7	14214	35396.7	9388.28	7366.6	35705.2	0	224767	29553.6	55334.8	41363.6
667.462	667.459	667.467	1.42673	1.27397	1.6126	29	89777.1	1678173	71158.8	68269.8	72046.1	109351	75802.3	74173.8	70897.1	120025	101296	82540.8	119353	89524	79069.2	58947.8	154619	131861	112129	77225.3	108168	66329.6
640.354	640.354	640.356	4.22642	4.09607	4.40565	27	101766	307136	115963	38759.8	78686.9	248346	135784	35081.6	18631.8	120336	123730	36814.5	141448	121109	147982	90932.4	283359	48655.1	47961.1	107932	182233	17858.1
837.536	837.536	837.537	5.32715	5.17835	5.57697	28	172038	11699	177270	52632.3	22828.8	94324.4	1.11496e+06	77650.8	9849.45	312815	760080	189933	129505	133749	119319	48295.7	218535	20858.4	288801	223462	173186	207937
370.241	370.241	370.241	6.70735	6.6681	6.91372	19	64372.6	32857	94842.4	18934.3	0	157964	233888	161341	0	163417	310058	206992	8481.52	13614	9526.76	14568.8	18072.6	451.671	115955	24511.2	25623.6	19087
229.976	229.976	229.976	5.12892	4.95373	5.26895	26	125171	36131	210226	61889.4	94007.2	12311	211259	138332	3530.56	109009	137955	154431	151735	215993	117889	152020	192546	24941	44293.2	123230	112302	270908
463.97	463.97	463.97	4.38245	4.28898	4.64953	19	121884	9274	288540	12679.9	20649.9	5329.72	130001	54697.8	969.599	319163	130583	66930.1	60183	168997	49041.2	298097	104755	3168.82	55353	832532	658454	203519
508.327	508.327	508.327	1.00603	0.869317	1.18385	19	45637.8	15592	23957.6	36882.9	29394.9	17641.5	24850.8	21516.6	55776.6	8730.51	19847.5	24593.9	48766.1	48047.7	44685.9	37511.7	40189.6	65766.8	68504.7	49501.1	35118.2	55871.5
555.085	555.085	555.086	1.467	1.05708	1.78298	35	143795	7293	667233	114267	37526.2	12603.2	197298	162613	24756.1	360687	62776.6	74908.2	162955	451527	225890	185512	190627	26171.1	64036.8	384125	210702	235571
200.064	200.064	200.064	4.69929	4.35908	5.02102	34	73787.8	12357	115084	24768.6	17037.6	5095.39	39255.8	65335.7	1455.85	108379	62808.3	62263.2	64752.2	71767.7	105469	122356	72177.3	5165.88	36563.4	232937	236557	274999
855.559	855.557	855.567	5.98225	5.91142	6.38017	33	87210.1	344769	103413	21830.1	54816.3	45323.9	143457	27610.4	26312.7	158187	205895	75319.1	81807.7	104954	99265.2	35382.3	127962	63997.5	182617	166209	107113	167400
502.253	502.253	502.253	5.89217	5.837	6.29503	17	50664.2	66063	62060.6	61674	46050.8	25951.3	173748	51248.8	39815.4	40084.1	37551.8	43825	36238.7	39333.8	31905.4	59749.9	77974.5	29642.1	36107.8	48548.8	99289.5	50385.3
670.356	670.351	670.36	4.4874	4.1355	4.82253	39	96848.7	85817	89710.4	101980	153700	146407	103602	16737.6	15736	62551.4	135351	119018	112571	93660.9	119425	55168.8	180200	152458	38762.8	71512.4	135399	100438
184.094	184.094	184.094	1.04627	0.891183	1.16065	32	65571.1	3613	90976.3	79333.2	90961.8	73188.4	93104	74601.8	76555.2	38393.4	52539.2	69847	48461	76451.6	49531.8	73388.2	32686	61771	56516.9	79426.2	43846	57910.1
767.523	767.523	767.526	1.10232	0.913067	1.31987	46	73312.4	352387	25700.5	13504.7	26938	21877.1	35796.9	20731.9	52622.3	30902.6	33725.9	28769.9	58576	63338.2	103182	91016.8	55784.8	69820.7	100086	73771.3	75607.1	80933.8
743.425	743.425	743.426	1.0933	0.957133	1.18718	22	85393.8	216487	35485.1	36521.2	53480.8	34545.2	29321	29825.5	142126	26513.3	36199.9	44774.4	95563.3	105083	77110.4	62188	63192.4	120710	179964	64240.5	63813.2	69552.4
811.592	811.586	811.596	6.42409	6.28132	6.55603	20	58911.7	37445	48976.3	9394.5	77519.6	101847	304855	61499	70498.4	14410.7	237797	7155.46	9304.86	18094.3	9812.66	3770.99	39549.4	126835	129830	6323.33	17715.4	5334.57
791.564	791.564	791.57	6.00334	5.93428	6.38017	30	74608.9	713253	68850.9	8932.77	20151.1	70309.2	310948	92660.9	0	100312	263408	64844.1	47979.5	70506.9	52696.9	16737.3	81666.2	26370.7	168651	120669	80307.1	68237
131.046	131.046	131.046	4.89583	4.60418	5.1274	52	82167.5	132432	86178.4	63396.2	25259	0	34932.2	101840	32989.3	175104	102271	71203.4	72708.9	194613	91445.8	227268	107959	37711.1	90099.8	171415	145801	108182
764.54	764.539	764.545	1.51493	1.36678	1.69253	32	140326	84248	63959.9	52171.4	37911.5	56712.4	117472	61952	81358.2	124287	113073	182246	106197	186146	133878	132544	210596	170635	270521	226338	265025	120595
486.264	486.264	486.264	2.86212	2.5914	3.28707	25	83251.4	191568	46269.2	4674.32	35592.3	30570	67630.5	58310.6	38779.5	32073	79420.8	34452.5	78844.9	96388.1	62865.5	100718	109007	228420	181305	48214.4	156356	237977
447.283	447.283	447.283	1.00603	0.929683	1.3231	19	42741.3	31048	44623.8	43823	45126	40043.3	46231	32644.1	28470.5	16069.8	33266.1	25327.7	54067.5	54254.2	46330	44845.3	29644.8	69738.5	47457.9	36314.7	33639.5	38777.9
387.188	387.188	387.188	1.00742	0.869317	1.13428	24	48615.3	14504	18909	84916.7	43766.4	41128	29347.9	46978.6	33088.8	12323.2	25271.8	22537.9	92657.2	28930.2	31057.8	56036.5	62700	22703.5	38606.2	34958.1	63589.8	42230.5
816.503	816.503	816.508	1.36527	1.20503	1.61683	26	131645	83542	69964.4	57622.1	59084.5	59608.9	43233	51971.5	112056	62526.5	36115.2	56823.4	189886	142077	105734	86008.2	155924	335873	387050	125560	82827.2	89603
543.316	543.316	543.321	7.01945	6.96712	7.31887	28	65107.4	8752	104301	23742.3	59536.1	15927.8	83116.2	9055.91	9806.48	97957.6	51085.3	35051.6	66469	96738.5	65948	103001	121765	30396.4	51856.9	280994	247920	101555
559.378	559.378	559.378	1.27134	1.19928	1.42618	28	111541	18573	113751	82413.8	74332.1	125751	109381	103029	82385.8	74439.5	129943	113326	121620	122035	114610	87196.9	196480	118579	156376	125810	183561	106026
749.524	749.518	749.525	4.83723	4.40303	5.30615	41	74975.3	275553	99040.4	37099.5	37653.9	166258	230585	119019	6541.52	105907	305748	165281	32133.6	30211.8	36339.5	3505.07	35206.5	39786.7	104837	47853.5	37014.6	90937.3
786.494	786.491	786.498	4.91418	4.56697	5.36827	41	84345.2	37135	82934.1	41976.2	60794.6	136728	148924	96265.1	29042.9	132670	281159	66979.1	71406.5	27370.8	72959.4	8849.69	87330.7	65377.1	262699	136360	88962.6	39153.9
755.517	755.512	755.517	1.6962	1.5312	1.90583	30	147280	12685	94399.7	105921	122809	136906	146958	83182.7	66571.3	166818	164373	164863	95019.3	105310	110060	87713.6	190479	309785	117752	82586	138818	95885.8
921.51	921.509	921.515	5.70453	5.58683	6.05682	33	69740.9	108492	72010	49091	48412	59290	75881.2	67523.9	43542.1	42536.5	67639.7	58674.3	60349.2	98498.9	63560.2	103119	105712	52742.5	53805.5	114429	168663	62874.3
551.322	551.319	551.322	2.76207	2.69983	2.85343	19	101937	14121	47976.4	36721.2	30775.4	157420	32873.5	35652.9	50984.1	195061	42039.1	28183.9	70559.4	103554	105223	126793	158904	49806.9	53400.4	87163.5	102656	24686.6
218.982	218.982	218.982	2.59563	2.43737	2.8396	22	102460	10493	201429	9121.1	56604.1	1828.09	99995.3	322324	123875	156185	59285.3	51719.5	94081	130805	84084.5	147309	94900.4	55172.7	56296.3	222699	184643	84121.9
581.321	581.319	581.322	3.29553	2.98208	3.70488	37	94247.1	113525	26353.4	14551.4	58388.8	43674.7	40745.8	14807.6	65291.3	48630.6	106548	93200.2	98342.7	116975	83474.3	92963.3	74965.1	206475	124570	72630.2	110467	111774
744.545	744.542	744.546	4.94723	4.65778	5.23705	38	76901.2	71100	147818	66265.3	12279.6	375394	93016.4	69059	0	227252	101401	56577.6	33784.2	32930.7	27001.8	5884.34	69372.3	0	75858	32653.1	27875.9	163564
122.923	122.923	122.923	3.90873	3.43052	4.10087	26	119192	11588	60452.8	10555.3	53968.2	66954.8	110167	206623	38007.5	66032.8	169132	214183	123369	80608.9	150156	92452.8	86931.3	136150	536594	68096.8	95624.1	213486
702.854	702.851	702.858	24.5451	24.3862	24.7268	23	124296	19898	213624	287627	203930	187027	168744	133238	128913	120657	114668	106341	109428	90163.5	133679	128899	81377.9	85628.5	147117	54958.4	57290.7	68974.8
559.309	559.304	559.312	3.35427	3.2171	3.50413	26	102956	24532	17021.2	7316.82	76710.8	18430.8	45733	14721.6	83646.8	10436.3	92470.4	121100	44035	84261.5	28760.6	32816.4	21980.9	370171	255922	22284	46367.9	93829.6
751.319	751.316	751.326	1.04931	0.913067	1.18215	24	73665.3	15736	20385.2	81482.7	83190.9	59790.5	36402.8	74111.8	36569	7823.9	67185.5	2446.37	188156	57262.8	62239.6	112066	168162	0	134203	27731.5	326778	97359.6
267.175	267.175	267.175	1.35803	1.26757	1.66265	26	101950	22642	89043.1	80467.4	116378	98009	120563	169541	113258	32315.6	173101	90112.5	98485.7	106952	118361	131163	69290	102038	73455.3	97370.1	66338.3	102145
860.528	860.528	860.533	1.52552	1.36222	1.76657	26	154520	10127	74278	48255.7	36953.3	56213.1	45895.1	50894	124384	70001.9	69025.5	40592.7	212183	170442	140171	171520	210806	281161	367220	210132	245178	128312
442.295	442.295	442.295	5.03266	4.64158	5.27067	34	69805.7	45190	5641.09	3391.17	4151.7	634.019	897.171	7973.77	55929.5	11479.1	6261.86	4820.42	83358.5	101891	99555.3	166103	75663.3	61813.6	182611	152738	133663	81403.7
906.815	906.81	906.819	23.6143	23.0935	24.0911	43	142810	29646	843334	162511	151811	161626	171147	509384	149036	109014	105653	106548	121036	82203.8	86399	80816	69134.5	149008	60906.3	88513.6	59451.3	42379.7
947.577	947.574	947.578	2.04537	1.93915	2.17103	17	123198	11904	19408.2	3245.73	52460.3	25201	16714	4758.14	58086.5	75180.2	67755.5	92782.6	135522	207038	189938	149297	146468	113944	157252	161484	217088	58162.2
749.611	749.604	749.616	6.19195	6.15505	6.47405	19	59302.1	5780	143878	34648.4	0	141139	299377	193739	0	223942	291580	127834	3133.87	7728.7	3202.02	5034.48	6852.94	0	61679.1	12466.3	22617.5	8003.57
574.815	574.815	574.817	3.73352	3.5329	4.1525	43	92861.4	111275	26028.6	120778	187606	33212.6	38321.6	103778	96250.5	16978.7	202933	105102	35892	25869.1	39843.6	28411.9	76433.2	150289	170461	25500.8	53345.3	170188
545.32	545.316	545.32	3.03559	2.77153	3.16412	38	92047.8	369311	97528.2	81248	55811.7	180248	57677.8	42777.2	19336.5	150849	40496	45914	93249.5	79078.2	149194	94512	226406	195169	148524	125705	168061	57780.8
418.076	418.076	418.076	1.40712	1.18428	1.54522	29	147937	68348	786489	40169.5	10224	8049.74	215172	98868.6	27420.4	367012	48733.6	72659.1	142457	282480	160996	430325	104602	17749	28344	452897	434980	283657
541.837	541.835	541.841	3.08173	2.99565	3.2695	26	101094	27317	115058	154000	91712	204040	72016.2	87615.1	102059	131768	86061.7	83388.4	87378.6	75806.9	85057.1	50698.3	163316	98574.6	88185	66420.9	92148.8	39015
737.567	737.567	737.57	6.19365	6.15675	6.34218	17	55259.7	129956	111250	27794.2	0	172346	334472	137827	539.92	190565	268730	130329	2980.15	9829.08	2617.86	6292.24	10852.3	0	49465.6	16965.1	17287.3	9176.15
719.358	719.357	719.364	4.40797	4.36248	4.56708	19	80448.7	50157	151200	0	0	97076.7	128937	0	0	177867	115364	0	123370	128623	128444	176080	150314	0	0	274111	162020	0
353.223	353.223	353.223	1.03635	0.951883	1.45288	29	48348.2	23464	90883.5	41631.2	31685.7	12250.3	59414.7	50392.3	20780.6	52448.2	50603.5	45718.2	39321	73774.7	45658	126426	49401.1	25098.1	18453.9	106156	98285.4	84534.8
858.581	858.581	858.589	6.0185	5.95715	6.42225	29	69269.5	10553	94295.6	12544	30372.1	71125.9	235845	37982.3	588.874	119482	267998	58158.7	39043.6	51978.2	41699.7	14338.3	60231.3	37261.6	169054	87256.9	64440.7	89799.2
838.617	838.613	838.623	6.03753	5.99592	6.44328	24	64272.8	344299	106319	11082.5	10278.6	102912	374045	49209.7	7169.24	155383	241034	43932.5	16880.6	32233.6	22991.6	8647.21	37539.9	15626.9	158230	54859	38389.3	40440.7
691.454	691.454	691.457	1.02618	0.891183	1.18047	26	63810.2	211338	29397.4	24009.3	33569.6	49888.3	57829.3	46744.1	56617.7	53168.1	44322.8	35802.7	56941.7	65909.9	66364.1	61923	130579	72983.6	79087.5	75782.4	119478	64471.6
886.502	886.495	886.502	6.05612	5.9958	6.44328	31	67548.9	10890	78305	19530.1	62692.5	72381.2	83562.8	35023.8	28395.1	103312	90774.7	71864	75720.5	73068.2	95279.3	26784.9	108838	72296	106350	77399.2	74271.2	60186.2
934.57	934.561	934.572	2.90638	2.69092	3.28707	35	94194	115979	70055.8	65698	26439.9	76091.5	53594.4	58360.3	349847	36597.3	23651.7	23352.2	41383.1	30036.5	85840	28767.4	193708	55291	59659.2	47128.7	66781.6	39072.1
319.132	319.132	319.132	1.95617	1.87912	2.14513	17	102338	71571	120870	46117.5	96004.4	104558	106664	73661	79606.5	72644.1	82479.8	82689.7	28919.4	110197	102632	90110.7	166995	113154	93089.8	204490	213789	70466.2
719.563	719.558	719.563	6.76375	6.71922	6.89428	17	50678.8	21732	121500	17194.3	434.96	200145	383636	81494.6	913.81	112868	242332	98491.2	4454.69	5631.16	3295.11	766.568	5986.52	971.327	32226.2	5353.22	10839.9	4494.74
533.101	533.101	533.103	1.388	1.22807	1.70623	29	139890	38298	438804	42291.3	25839.1	10030.5	125943	113405	22180.8	466279	55330.5	44496.5	191267	566757	219221	230209	67639.9	19090.1	28269	484548	263683	299629
867.367	867.36	867.371	1.04473	0.913067	1.12087	21	90059.1	24427	162176	109490	113587	70834.2	135883	111224	101611	101555	82522.4	57001.2	93530.8	124284	71584.8	98753.1	42587.6	45779.8	57382.7	116684	62051.8	90219.9
662.366	662.364	662.369	4.44948	4.08995	4.94588	45	90472.6	7949	91545.6	108128	93797.9	142081	92390.8	24037	104859	89337.7	82083.2	75074	95219.5	91709.2	96840.5	69615.5	198235	16017.7	88072.8	92269.1	180374	57785.9
148.529	148.529	148.529	7.04145	6.98832	7.33807	29	72339.9	47977	3583.99	0	1043.9	32452	52940.7	186484	0	106597	180108	92512.6	55499.4	99330.5	66742.9	115069	108988	104497	109635	146675	130851	144096
505.328	505.328	505.328	1.00273	0.902333	1.02792	17	38774.4	29618	29144.1	32044.6	49364.9	36015.7	31852.4	31488.9	23426.4	40488.1	41166.7	32593.2	44123.3	42279.6	26241.1	30913.2	22316.4	37774.5	28482.3	25433	25303.6	28945.4
295.033	295.033	295.033	3.28697	2.89467	3.61672	43	142068	536655	8615.68	369693	163270	461401	96981.3	218844	35260.5	16648.7	131433	783.467	724094	37593.3	62351.5	120617	609928	0	270620	50084.1	130826	92968.3
303.135	303.135	303.135	1.04627	0.975333	1.16065	22	77740.1	1193622	93873.3	117966	127349	77938.2	92251.7	92701.9	81532.7	45898.6	65281.2	91419.6	71838.3	78189	74095.3	66970.2	64212.3	46505.7	54505.3	63632.4	42563.2	51815.7
660.282	660.281	660.282	0.851408	0.739767	0.949533	22	40038.5	189243	3016.37	53233	37907.1	22995.7	4272.06	18796	87702.6	9366.32	7803.69	25222.8	57479	52817.8	62983.3	53618.7	38941.8	68209.8	23683.3	14965.7	23886.5	19252.5
889.663	889.663	889.665	2.25126	2.15327	2.5674	18	58843.6	404192	96058.5	41112.9	9898.29	90399.9	56140.8	26164.5	38304.3	86744.1	56190.5	31442.7	67066.3	86924.1	72717.7	25349.5	196056	38038.3	116908	91217.5	190021	14418.7
993.567	993.562	993.567	2.62368	2.33728	2.72865	27	89784.8	14505	39941.7	20123.8	15254.1	13724.5	100040	30808.2	20792.5	41369	146962	33063.5	107183	188143	69313	157509	139153	73751.5	172850	131690	337867	130969
892.549	892.548	892.55	2.26878	2.08833	2.5674	34	94587.6	10921	108912	98157.9	50908.9	128589	80303.1	70547	22038.1	103931	84924.3	86533	100266	142933	88964.2	78694.8	260953	109714	125805	92365.4	169260	80650.6
805.411	805.409	805.414	5.14162	5.03177	5.38897	19	61984.5	47443	34949.5	81375.9	116595	3514.91	244730	89139.3	49112.1	14261.1	150899	91727.3	7030.66	15719.3	4662.63	44248.5	9474.97	83203.9	91083.6	50039.3	41606.4	127037
397.195	397.195	397.195	1.00273	0.8424	1.1801	33	48808.5	8663	37377.2	25386.7	38310.3	43142.6	47891.3	71873.1	60482.5	67547.4	49953.9	47002.1	43313.4	44546.9	49396.1	35143.9	64554.9	56031.8	53224.5	48190.9	48636.8	74365.4
746.558	746.556	746.563	5.12248	4.8853	5.28812	19	74957.3	21173	73414.1	38884.6	2597.86	236657	405112	195119	526.049	118826	426845	203162	0	1297.07	0	0	2289.76	788.4	141295	0	0	46121.1
549.201	549.2	549.201	1.04823	0.913067	1.18718	28	67292	47522	38338.4	59662.4	95023.6	80296.2	90020.6	93459.3	84170.3	31489.6	58032	100208	112174	54544.9	86415.2	15668.3	67721.5	95624.1	95887.8	34958.9	19420.4	55006.1
503.29	503.29	503.29	5.7197	5.63223	6.079	30	92056.2	2823677	161797	59324.5	56545.3	87402.6	156284	110919	2323.28	209112	154916	96164.5	73052.6	120030	39933.8	100669	141556	48170.6	131027	106346	158439	153508
278.074	278.074	278.074	6.74667	6.59133	7.126	28	105800	3819445	121028	48133.4	22490.9	61329.5	69782.7	37978.3	38874.2	81316.7	51999.5	51367.8	290373	133636	181740	115729	385396	49737.3	58279.6	136264	252320	106277
630.343	630.343	630.344	1.17273	1.0239	1.33617	23	112179	64730	19523.6	223026	355167	276717	91478.7	152186	186118	23141.9	51671.7	7867.25	266434	25418.9	40723.6	36567.2	81864.4	6128.84	214472	13480.2	29730.1	51471.8
366.157	366.157	366.157	2.52365	2.4422	2.87967	19	80607.9	268812	23602.6	17466.3	18584.8	1352.66	82864.3	29755.1	4470.45	21464.1	101414	28987.6	63354.4	130391	20011.6	139145	27447.9	113984	199790	178449	287336	282930
692.552	692.549	692.552	6.24781	6.20838	6.61812	20	49620	197071	130632	19450.2	0	112773	252259	169183	0	134078	278486	86853.7	10640.5	12720.9	8526.82	5317.81	3453.06	0	84810.6	9953.35	16519	7845.53
835.594	835.589	835.596	6.38915	6.23892	6.58353	23	55574.5	2842	86225.2	8525.85	190956	49107.3	220636	8853.44	66571.3	53282.8	19400.3	55382.5	14487.8	14909.5	31577.7	7349.95	26320.9	224648	13586.6	22274.7	53572.1	13296.9
479.325	479.325	479.325	6.1583	6.01878	6.46415	40	94744.7	14349	81078.3	30695.2	17239.1	127211	185392	143165	27879.8	161086	305308	165517	83229.9	59448.6	45757.8	16570	61696.9	100118	155353	179155	150264	93121.5
305.13	305.13	305.13	1.07068	0.946233	1.18718	30	76621	33218	144583	206236	200795	166179	70019.3	207701	90954.2	36550.9	85520.8	38224.9	45962.8	80466.5	37437.9	49576.4	32562	45372.2	52076.2	33984.7	26228.2	35686.3
608.866	608.866	608.868	23.8142	23.5916	24.1236	46	124885	6280	92987.9	167474	599529	125682	134668	142420	158920	295727	85221.2	107569	79190.9	88421	76694.1	68361.9	66100.5	89896.2	64805.1	63528.1	61468.9	113309
634.865	634.865	634.868	24.7722	24.5606	24.9765	41	92444.3	8333	139146	151169	211214	124722	108207	107458	114480	91698.1	109126	82149.5	87442.8	57132	68410.5	46548.1	56964.3	63474.2	88167	56360	46501.3	69202.3
377.193	377.193	377.193	4.99067	4.7248	5.20255	22	84277.6	10775	6991.31	206274	65269.8	71661.4	42243.4	52837.4	43130.3	15632.9	34721.6	3709.78	214746	28660.4	12381.8	89580.6	166913	32299.4	80293.8	12650.8	71408.1	71372.7
798.532	798.527	798.536	6.15453	6.11057	6.34307	19	48497.3	998972	118666	16421.4	9972.02	47853.9	275512	46239	1853.78	88935.9	207894	49876.9	15009	33401.1	17801.7	4287.11	24775.6	1396.89	54792.1	81507.4	47563.3	63924
121.037	121.037	121.037	1.36523	1.18215	1.6147	23	97101.9	1303254	0	17397.8	30140.4	105113	115389	57283.1	356330	125343	143867	114936	60472.3	198094	45854.6	75571.5	43986.9	65904.3	60155.7	98501.3	138378	112128
566.88	566.88	566.886	22.7743	22.2748	23.0708	53	115396	7040	153514	109318	117782	90765	77245.7	139156	95756	112827	271393	105408	106243	95376.6	73300.9	68297.7	95345.3	91538.2	180575	80884.9	153021	77014
105.951	105.951	105.951	21.7754	21.6165	22.0024	31	176562	226981	235972	207136	91356.4	91946.6	213850	213660	208219	227671	210185	192770	217648	212759	193193	42483.3	199034	211127	185979	197937	207297	184034
608.866	608.866	608.869	22.797	22.3656	23.1148	61	143015	290021	124569	112958	503571	93444.9	81152.4	86750.8	141634	69826	122459	98323.6	216181	109567	117836	294844	242704	71426.6	94582.4	98157	113773	176539
385.171	385.171	385.171	2.9985	2.57343	3.51313	41	75094.9	40251	50835.7	69292	66074.8	57791.2	19034.1	89735.1	132963	142565	39612.6	232954	38839.3	43734.7	42272.5	14376.8	45432.8	103554	69223.4	14137.2	10029.2	26052.2
834.644	834.639	834.649	6.58815	6.54943	6.72565	17	56936.1	50109	124573	30594.7	9742.27	126882	272892	178877	8935.64	111393	250354	136099	6965.36	9697.45	8216.87	4950.03	16664.2	41383.5	80341.9	22623.8	16781.9	24613.6
853.574	853.567	853.574	6.33766	6.31518	6.72267	20	47661.3	12301	62237.6	10476.6	4907.89	79870.9	356332	58369.8	3505.79	119103	227108	33879.4	13934.5	23172.8	20017.8	7345.15	34104.9	0	86985.3	47130.9	34909	20275.2
524.265	524.257	524.265	6.10101	6.04148	6.48502	22	52028.8	7998	64914.3	37696.6	52459.7	56935.8	17965.7	49182.1	37418.9	70555	27027.7	51562.7	69383.5	58789.6	46296.4	61979.4	100959	58325.9	43692.9	78142.5	121584	43116.7
775.438	775.434	775.444	1.13288	0.9351	1.3464	62	76030.8	9285	115361	85885.3	71944.2	88296.8	57263.7	66501.2	149990	83615.9	56699.2	47968.7	116183	49041.9	77310.1	60835.2	47186	37225.3	46582.6	104727	102445	29753.3
198.003	198.003	198.003	1.956	1.8191	2.11927	21	118566	9315	272977	19213.8	42016.3	18127	159449	180993	25936.2	97319.7	133376	64341.3	158740	224240	206373	155608	159300	18703	53740.1	547873	191592	192461
834.469	834.463	834.47	5.28207	5.11023	5.6137	28	58492.2	18914	41472.5	52941.7	55850.2	61079	72643.1	62163.3	49481.9	51246.1	44214.3	31521.2	68330.4	54624.4	70313.8	82537.1	117030	63069	39325.8	43451.3	47912.7	33463.8
640.402	640.398	640.407	1.34323	1.24485	1.39925	18	99068.8	13712	39932.7	32228.9	52375.4	9548.62	19040	26337.4	114637	10148.5	32369.6	44051.1	114520	124447	97867.9	68849.7	85188.3	176620	276875	83876.1	74090.6	77101.7
608.369	608.369	608.376	4.06626	3.9085	4.47247	34	87648.7	6015	17727.7	61399.1	123975	184599	34292.9	30479.2	105189	120999	84548.5	264355	20320.8	58504.5	21426.9	16625.2	52729.4	21632.2	26095.4	9000.92	16938.5	22684.8
686.534	686.53	686.534	1.02519	0.869317	1.13428	30	64441.8	236211	47294.9	33662.7	28508	34609.5	38501.8	34017.8	39425.3	83184.1	49729.3	58855	66213.5	73571.7	63054.1	51260.2	51505.6	72206.2	135885	89088.4	73989.1	59784.4
260.925	260.925	260.925	2.43783	2.10537	3.01722	42	98545.7	6346	103774	22489.3	106468	144504	102165	36812.4	58158.9	114624	137823	132677	115490	112101	89952.9	101297	93314.1	132905	63108.6	66903.6	66193.3	29738.7
948.583	948.583	948.584	2.41013	2.19657	2.72412	33	99570.9	73993	17397	13240.6	28127.6	26944.8	14446.4	4221.59	75903.1	55832.9	36960.6	59767.9	92923.8	115931	98474.4	99424.5	146324	179744	297149	121692	119691	95912.2
743.567	743.564	743.57	6.22203	6.15517	6.61812	31	56227.4	22586	122244	43919	0	129065	233658	200733	996.955	113158	262396	128130	8644.66	24630.7	8565.51	7612.25	15468.8	0	99723.9	11130.1	22691.4	21771.8
479.782	479.782	479.782	2.45203	2.31053	2.77602	26	84983.6	14915	77869.2	92126.9	69377.4	156471	59453.9	62573.3	64429.9	85187.8	59357.9	54383.1	89879.8	61989	102259	65340.3	171169	85186.4	63202.4	68438.7	100252	28163.9
610.352	610.352	610.354	4.02643	3.56438	4.5197	52	80572.7	62845	73655.5	87297.7	66287.1	221130	82362	35755.6	27787.3	92985.6	79300.5	56134.4	98215.7	81041.5	133298	33575.5	250508	51469.9	42225.3	53565.8	43716.6	22243.4
274.87	274.87	274.87	4.6239	4.45287	4.9302	20	76738.7	18211	44637	49630.4	75402.5	83707.5	66366.1	57764.2	28142.4	94125.2	55455.6	51340.3	124442	98553.8	101548	115143	128770	100567	114812	127575	145914	17728.9
477.302	477.302	477.302	3.15903	3.02865	3.5682	34	84798.3	9297	93677.3	57434.4	93995.9	53430.9	137413	21545.7	50031	291253	48816	100882	101561	93207.3	82567	85193.9	54843.2	82347.9	52479.4	241869	70178.1	31900.6
285.206	285.206	285.206	2.01254	1.84233	2.31712	38	103963	23110	56736.4	108745	85966.9	104476	107290	121681	122541	110669	97879.6	185741	104169	63910.8	122319	78679.7	98781.7	93361.3	93520	91099.6	14565.2	100253
686.432	686.428	686.434	0.84645	0.7184	0.949533	17	32793.8	70448	3514.09	76419.5	46112.2	16645.2	5499.88	21782.6	53217.7	175819	4554.8	22140	45169.3	45490.8	38698	18301.8	29863.2	42034.8	16187.1	9351.11	16507.7	17347.2
596.828	596.826	596.833	3.86314	3.50413	4.37648	60	72734.7	192573	55846.1	77304.3	102992	82318.9	58007.3	100076	31571.7	41867.6	72334	61737	76463.4	80721.4	63248.3	50001.7	125348	122023	88690.5	49469.2	97660.4	46199.2
398.027	398.027	398.027	4.15872	4.09013	4.64953	26	63711	339563	170670	0	0	0	78559.2	0	0	90105.6	25744.2	0	14568.4	100431	10276.4	191583	23520.1	0	0	497278	608951	119412
783.544	783.542	783.549	1.68598	1.5312	1.90583	32	128615	51664	67328.2	110342	67811.7	151631	118547	83714	122459	93911.9	101852	182344	129668	152037	139264	84402	232379	117957	195096	149061	191324	98978.4
451.242	451.242	451.242	5.52843	5.36058	5.83558	18	63115.2	114778	37188.1	69056.2	20200.9	164279	65003.1	27563.4	31513.8	42175.5	57494.6	32557.2	268912	13137.7	36838.7	16720.3	100284	38942.4	73841.9	45966.3	70152.9	65820.4
243.936	243.936	243.936	3.34098	3.05212	3.62293	30	146639	19391	141516	123128	168642	342775	68075.6	209815	258282	85594.4	48147	145286	79104.4	44894.9	72986	121259	169463	114239	56114.2	33004.3	21290	24275.7
842.563	842.557	842.565	2.02343	1.88798	2.2529	26	110783	283370	162923	54225.1	30859.2	265804	178580	132951	140650	133624	255645	114337	119079	144211	74952.4	38385.7	203366	32516.7	125557	52801.1	176662	96589.5
434.25	434.25	434.25	2.54557	2.35693	2.87967	24	85331.7	250617	93543.5	82631.5	81724.9	171186	73972.5	54725	71471.8	52468.8	72176.7	58961.4	55393.9	61304.8	62818.8	57042.7	127581	75968.1	56471.4	55483.8	79756.8	51306.4
479.241	479.241	479.241	1.97798	1.84233	2.22475	26	69504.2	19688	67126.2	39628.2	55333	94226.1	92914.5	70380.8	47785.4	128576	66069.1	0	66054.9	82879.7	85969.2	116303	129540	80933.8	0	137004	101623	17115.2
642.504	642.503	642.508	1.33829	1.20503	1.50612	32	94063.3	110439	91579.5	47085	65166.8	64238.6	74997.2	59586.1	56542.6	141508	89913.4	74827.8	86457.7	115728	101214	67696.3	82317	94207.7	241465	110679	66079	87020.1
343.126	343.126	343.126	3.08933	2.74498	3.59573	37	77747.2	103004	42462.9	96130.8	65040.8	68765	28025.7	47748.8	88092.1	210023	46745.6	108496	24421.1	54668.3	37233	18953.8	48160.2	253791	32956.8	20216.9	11452.8	13261
668.367	668.367	668.371	4.49877	4.45473	4.65672	17	80388.4	988267	33668.1	0	0	150115	83199.9	0	1249.69	114961	224710	0	32024.3	113611	36408.7	57917.5	37103.6	1462.35	0	20221.7	68476.1	0
553.306	553.304	553.308	3.06514	2.7924	3.20683	26	81871.6	2183813	91533	13524.9	19378.6	8511.94	93089	73156.7	17798.8	55576.5	114649	58214	83699.3	114346	114359	113372	174224	95934.1	125763	140528	242733	55208.5
682.394	682.394	682.4	4.77758	4.59095	5.18077	22	72808.3	143359	19876.9	11446.7	156638	110280	35139	7847.32	36524.5	71511.8	105172	184378	16758.1	36452	18461.1	26107.9	22330.5	397229	21866	12139	37294.3	6411.6
284.179	284.179	284.179	1.51644	1.1801	1.89743	56	101005	50221	15776.3	472827	224904	174238	61217.7	155910	151527	47558.2	75083.1	19945.1	243332	79304	38461.5	135250	81811.8	10597.5	130323	9973.9	89691.9	40911.1
677.495	677.49	677.497	1.32848	1.21467	1.50612	26	113060	789479	53765.6	42198.9	46090.8	68727.1	74537.1	75491.9	83397.9	143776	124952	124851	103040	142708	122472	88452.1	186935	126363	187077	160200	178328	117864
788.51	788.505	788.514	4.92513	4.54425	5.42885	50	85330.7	364893	90486.3	49035.3	17687.7	157717	162127	39774.9	35082.5	222284	255884	201527	70699.3	55417.9	96469.6	9238.2	108373	37241.2	147225	91309.1	65861.5	50904.1
819.467	819.463	819.467	1.39227	1.25093	1.60792	31	99208.9	179603	128996	226433	122550	215945	71718.2	136437	110220	67171.9	113757	87065	83370.7	98679.7	79785.1	42753	124293	79156.4	128079	37731.5	71875.1	36883
797.613	797.61	797.613	6.06677	6.0185	6.30252	21	56029.8	111581	100647	13735.3	0	72780.3	241892	101291	964.031	141436	174466	42769.7	16314.4	43304.6	16181.5	7982.68	33742.3	0	213423	25828.3	37556.5	42510.6
400.174	400.174	400.174	4.66088	4.61273	4.90548	21	67791	33817	147870	0	21239.4	30189.4	127578	0	0	128063	67130.3	23676.2	120937	139496	97669.4	164418	169576	0	0	195183	163541	42884.7
605.438	605.433	605.438	1.93342	1.63515	2.19822	22	64404.5	31748	19660.2	24437.1	26061	110576	7971.26	95201.9	150062	19446.5	44683.8	22763.7	228461	29765.7	271210	16989.7	31257.6	119134	79004.5	26392.2	179784	114219
311.628	311.628	311.628	6.9312	6.87847	7.24205	25	56629.1	13920	46561.1	8518.34	38690.2	9514.25	51386.4	12251.4	4820.62	97746.1	89245.5	28219.8	53178.2	60556.2	64087.1	90913.3	111662	41232.4	56920.8	221022	164489	97940.9
384.701	384.701	384.701	4.92352	4.78873	5.18077	17	63728.8	115143	0	98759.5	159195	1921.06	28661.3	95960.2	143594	814.314	41846.4	112766	888.922	0	935.426	0	0	167068	86165.1	1604.58	0	28938.1
603.404	603.402	603.404	1.34316	1.21467	1.50612	30	84247.1	6299	88774.3	69237.7	47427	78454.5	80793.6	80521.8	48439	105015	77637.1	94449	102968	82442.5	98552.5	77622.1	122155	105847	125967	104907	112488	85530.3
736.535	736.531	736.538	0.820942	0.6972	0.847133	28	33920.9	11055	2936.9	20197.3	21998.8	19067	10621.2	25118.9	49036.5	17493.4	17697.1	53336.2	53967.4	55627.8	54115.4	19708.2	49039.2	45913.3	36742	25132.6	27468.6	38950.8
626.844	626.838	626.847	7.14552	7.05125	7.41437	32	53799	45796	30751.3	34457.7	47106.4	65529.8	57899.3	39624.3	38181.3	39879.9	37585.1	42043.6	43408.8	74368.5	42689.9	41980.3	70255	57588.7	40388.5	38915.1	66874.2	28260
598.483	598.478	598.484	1.2845	1.16927	1.34835	29	93199.6	3631831	84773.1	37158.7	56826.3	58891.4	62269.5	53241.1	60968.7	142386	92096.6	79731.7	89197.9	98438.8	102420	74486.9	68312	104738	244207	131911	81920.6	76708.3
910.541	910.538	910.541	5.86693	5.79132	6.21718	20	103620	1460618	59776.6	65060.5	8885.52	148328	512504	95796.7	1660.89	158387	411279	133214	59218.1	69099.4	74724.1	24778.1	81005.8	2610.23	173637	77114.3	72541.2	125052
527.951	527.951	527.951	8.44942	8.42183	8.54967	21	50947.1	256647	9075.5	15646.6	37636.9	53531.5	78924.2	16036.1	17049.6	19270.9	15114.8	17788.3	23297.8	101770	25781.8	19158.5	32762.9	56888.7	29455.3	17413.6	27584.5	15044.9
810.548	810.543	810.551	1.07213	0.957133	1.18718	18	71378.5	22322	48447.1	19845.2	21599.5	28452.7	67772.1	30709	61965.2	37619.5	43638.3	36771.8	69151.2	87832.1	88938.1	97992.9	56421.3	109370	49454.7	111565	94749.4	97793.8
880.568	880.568	880.572	5.93673	5.88212	6.13053	27	63972.8	42996	78690.2	7173.31	38973.4	29486.8	100979	23906.2	1036.24	126043	187439	64027.5	69136.1	83244.1	79889.7	31828.4	134224	0	121685	157980	102373	158891
563.416	563.416	563.416	1.20432	1.10182	1.3464	21	79931.4	1247584	77467.3	34937.3	54807.8	70787.7	72163.6	74262.4	56745.8	105689	87443.7	74295	75680	93400.6	72297.1	66452.5	134845	83191.6	95853.9	105222	160341	81147.9
699.399	699.397	699.408	1.02677	0.891183	1.16065	23	57062.5	513519	34294.2	35235.7	42315.6	28151.7	25155.2	23045.5	85745.8	21590.1	23915.2	25196.6	62964.2	66379.8	54632.1	45001.3	40163	72512	121775	50028.9	42946.7	46141.9
583.285	583.284	583.288	2.84328	2.4169	3.37412	59	114155	14524	173818	235413	70569.2	135688	188756	59030.5	54770	72195.2	69345.6	47821.8	91780	187510	94223.5	88607.6	177836	119808	132993	136818	440215	34460.2
548.362	548.355	548.362	6.96212	6.90083	7.28045	26	50169.9	30622	103606	27490.1	44052.9	31906.4	81805.5	27864.7	19598	107681	65071.4	44551.7	45744.1	91367.7	56907.9	53798	72955.4	28565.3	61956.6	89276.4	91913.3	68698.2
146.056	146.056	146.056	4.81657	4.53742	5.02102	35	66070.3	8832	160579	34722.4	34269.7	10418.1	91740.3	68871.2	57034.2	100758	59218.4	53477	39177.5	96002.9	53367.8	87765.8	73486.6	37231.9	57749.8	100909	72933.2	83338
633.466	633.464	633.47	1.25662	1.17658	1.42618	26	89853.1	8902	40788.4	50195	39865.7	57888.2	59285.9	74591.7	69838.3	48505.4	102776	116852	98632.8	102635	101925	65523.7	138633	98328	154043	127653	142676	94408.7
853.544	853.542	853.544	6.0185	5.95715	6.40122	31	59150	9426	58670.9	13791.5	53166.8	34450.4	74640.4	16186.9	20291.2	98545.2	140654	47976.3	53767.4	64037	73087.6	31668.8	92452.5	62873.7	118913	127386	83151.4	113562
337.902	337.902	337.902	4.52728	4.2187	4.9075	41	109918	290410	99326.5	57698.2	55224	55249.5	115666	79087.9	23489.2	100361	74561.1	79532.3	249691	139310	213797	118625	224165	125077	103300	91899.4	105415	145301
753.55	753.549	753.554	4.94048	4.72605	5.31777	26	75323.4	120190	118442	42499.3	4837.01	134562	214880	210082	693.411	101970	270082	125532	16218.1	16086.9	9734.87	0	19598.3	1681.97	235188	18250.3	22308.2	87750
262.196	262.196	262.196	3.54527	3.33967	3.72028	23	90173.7	3193	31273.9	323635	51393	157174	90117.7	34283.8	34854.6	58192.7	109886	0	240401	61413	66745.6	121617	152456	2437	205079	32917.5	152345	66693.1
842.565	842.559	842.568	1.55845	1.23358	1.73342	39	114238	53177	131728	127918	113758	167430	170531	118340	107400	146799	142261	116810	111936	132565	98408.1	92365.9	172412	30492.9	118896	132524	213612	39280.2
806.412	806.408	806.418	4.93298	4.86195	5.4095	27	55885.4	438337	102551	30397.2	42938.6	32996.6	21643	0	16255.4	123478	0	26439.7	78479.4	109738	69183.4	133512	122004	33020.3	0	156712	141941	39147.3
582.302	582.302	582.304	3.34102	3.03993	3.67238	29	68000.8	131822	73627.8	8005.78	44461.1	26294.8	89742.7	51376.1	2128.57	14676.9	127556	43085.3	64183.3	104019	56353.7	58248.6	102731	77712.4	144429	30916.6	125499	86604.6
816.47	816.465	816.473	1.04158	0.9242	1.10115	21	53343.9	5744	76180.9	55901.2	44721.3	56424.6	61370.5	51817.6	70583.1	59677.4	63994	51301.1	41918	34387.4	62325.9	73188.4	50359.8	37959.6	45104.1	41664.6	63813.2	37690.7
801.674	801.672	801.676	6.58746	6.54943	6.79165	18	58381	4377	95471.7	33480	0	199481	328623	111079	0	228937	302552	153156	544.204	1921.44	1235.95	5241.69	3850.78	0	57341.4	9917.63	25945.8	5621.77
586.857	586.853	586.86	3.88564	3.63607	4.37648	34	57289.9	62222	8049.53	30134.3	145196	65190.6	14526.5	14727.6	47157	46904.8	42400.2	190050	6473.89	24448.8	11805.9	13916.8	21467.7	282365	24586.9	6720.81	13934.5	16408.4
618.844	618.84	618.845	4.00035	3.57092	4.18687	36	81459.9	15604	84671.5	31070.7	23756.8	181363	100885	26487	42980.9	74251.2	114357	40275.8	102775	102720	82836.3	58669.4	213745	81145.4	57388	78337.7	129471	32041.1
545.32	545.318	545.32	3.42928	3.19	3.94537	59	73430.9	4282	82310.9	67182.2	54196.2	123455	58386.9	39841.8	83944.9	115994	40020.2	42089.7	64754.1	60912.9	85216.4	59945	158828	102387	46719	49509.2	58185.3	23054.6
956.64	956.634	956.645	2.0696	1.60185	2.2809	39	105350	330383	40623.6	56616.4	59517.2	134260	69783.3	53791.2	154481	55765	116415	211931	48354.7	81070.7	103458	52477.6	175427	126166	190034	55081.6	144294	85649.1
726.53	726.528	726.531	5.06755	4.802	5.45475	22	84075	39238	135213	48251	11620.3	244159	177187	241538	5643.67	39083.2	293997	151195	5337.75	14803.5	6259.51	0	36279.5	19387.1	323512	0	14022.8	98382.5
702.854	702.85	702.857	22.8992	22.6608	23.183	28	95010.4	9848	94056.3	73416.5	83869.1	113785	84995.6	117571	253043	100458	79492.9	83128.9	74672	95708.2	57825.3	78344	54548	61859.5	80990.6	63246.9	55096.2	49771.5
588.403	588.402	588.403	0.9117	0.782517	1.02865	17	23421.4	8878	3296.39	35893	30767.1	15007.9	3662.74	10465.1	33168.2	8731.7	5489.53	63050.1	58189.2	20984.7	27114.6	11978.9	26320.1	27215.4	10029.8	10169.9	12402.5	8843.08
635.444	635.444	635.451	1.33865	1.21467	1.50612	26	93515.2	7974	15505.4	25547.5	24634.5	21035.3	20258	20331.3	89003.8	36877	30821.2	41636	103274	111214	96862.7	83883.3	96137.3	152376	254305	105469	99732.1	113295
542.627	542.624	542.628	8.62802	8.57087	8.69242	29	49410.5	5785	8605.01	15210.7	39226.2	45667.4	77927.3	11552	16310.1	16962.1	24813.4	25250.7	21529.5	99276.7	18692.1	19859.5	28500.4	53822	28448.6	21871.4	24910.6	17604.1
506.353	506.353	506.353	6.05348	5.97322	6.42225	33	70604.7	130413	62268.7	10124	18012.6	79058.8	205685	127214	15381.3	98164.5	151360	74439.7	21347.9	40008.3	29936.8	14800.7	42795.8	52585.7	110208	62650.4	53124.9	82933
340.265	340.265	340.265	1.04789	0.9242	1.16065	18	36661.2	15675	27141.2	22816.8	17229.1	17496.3	38983.8	50749.5	21064.9	40055.9	47158.2	27178.6	32432.8	64275.2	14648.6	55282.6	41633.3	20010.8	123331	56286.1	30481.9	46904.8
240.149	240.149	240.149	2.00732	1.84233	2.27502	37	92520	8895	38851.9	75179.7	79717.7	104106	122851	75719.1	80506.3	98475.8	113465	133057	82191.8	82212.5	105756	68212	76738.1	97942.5	92731.3	96444.8	74616.1	85790.7
727.556	727.552	727.563	6.70083	6.6309	6.83117	19	72810.5	8410	214460	47741.2	1664.13	233275	351790	198532	513.544	134634	331423	188797	5040.42	9894.1	4161.89	6161.11	5055	0	79353	9987.65	17652.3	6868.21
764.596	764.591	764.596	6.16202	6.13235	6.2991	18	47838.1	135916	88715.7	24807	0	143305	253776	121714	0	198374	222450	109920	3052.04	5583.53	2633.81	3145.64	4496.42	533.528	40226.8	15452.1	15321.7	5618.37
597.302	597.302	597.302	2.18598	1.93795	2.5412	61	75150.1	106419	79149.2	52288.1	111871	103288	92391.2	55095.2	43849.5	63804	57485.8	44815.9	90765.6	88654.4	79341.6	121257	123429	68280	46856.4	112189	100074	87453.9
690.506	690.504	690.515	1.02909	0.869317	1.37513	18	46039.8	55719	25307.9	7101.14	17840.7	11734.1	15484.9	12874.6	22914.9	31481.7	22033.8	31126.3	32093.3	37651.8	33268.9	41004.6	30840.2	217232	57797.7	45125.9	58451	51164.1
798.536	798.536	798.538	1.14793	1.02075	1.23205	28	77909.4	45345	108601	2455.54	63553.4	86956	132001	80165	56350.1	92023.4	105027	79295.3	88639.4	71162.9	80688.8	84192.9	111386	61587.8	29828.6	94929.1	134880	76828.4
670.365	670.365	670.371	7.5316	7.45635	7.75652	33	50106.5	22662	24634.6	25570.9	41783.4	49643.5	66028.3	29338.7	27392.1	31446.9	34933.8	32097.8	29904.9	81546.7	32192.7	33527.7	53955.9	47404	30364.5	29517.2	39984.3	27738.9
588.841	588.84	588.844	3.87347	3.64962	4.37648	46	66432.5	14358	26002.1	77614.9	93010	165482	38561.8	66379	77874.5	49487.2	44888.9	80915.7	46114.3	33696.5	59744.9	49321	107238	71318.4	57977.1	30547.8	44636.4	32938
305.957	305.957	305.957	4.39859	4.04468	4.7491	46	94290.4	11614	12688.4	185349	140254	109573	58735.4	133781	45378.4	164565	36726.7	160765	54225.5	68688.4	157544	71594.9	139774	78386.5	43600.8	92357	39154.4	26077.1
117.071	117.071	117.071	5.38707	5.17045	5.65648	30	92693.3	36588	329347	28369.2	17902	2202.95	133071	68853.4	10744.4	144103	87112.9	42117.8	74906	147231	80226.2	209256	52577.8	15961.4	17948.7	412145	261809	123212
763.385	763.384	763.389	4.69338	4.61145	5.18077	29	60155.4	77557	86821	32634.8	41398.3	44161.4	81840.6	0	16353.4	98470.7	24724.6	0	85065.3	90232.3	86448.4	117106	118028	29992.1	38629.7	146757	113355	61102.4
558.802	558.802	558.806	3.41736	3.1072	3.8661	36	59959.6	55397	10995.9	816.083	58777.8	15325.7	38665.3	19417.5	11164.1	0	102067	73085.8	8990.52	53295.2	4220.13	15506.4	6420.64	286309	38135.4	1753.08	26770.2	29172.3
721.521	721.518	721.523	1.41127	1.28295	1.58607	24	108970	175286	35578	26886.2	32601.2	66086.6	80644.2	85860.8	91475.6	139834	122959	117103	115025	146407	96366.9	76490.4	180336	138626	234776	160894	190990	129808
276.094	276.094	276.094	6.80992	6.71922	7.09702	22	58001.9	339337	56923.6	28277.7	8516.92	27009	36011.7	58775.6	34356	50812	30546.3	33218.6	61185.3	154751	73182.8	231075	72082.6	398.312	169303	126589	136668	115815
755.529	755.526	755.533	6.17888	6.13247	6.56783	32	63658.8	59874	106140	22086.6	24585.9	83837.3	223506	86565.5	21291.2	92246.4	198567	71752.9	35009.9	53983.3	43578.9	15316.8	52497.9	37158.1	156003	87468.4	54179.4	69550.2
517.281	517.281	517.281	6.10977	6.06408	6.48502	31	47694.8	14468	40144.4	40333.5	33213.9	56777.5	22005.1	46057.1	50908.1	41991	13662.4	51291.7	37459.4	45383.3	40532	50499.9	88388.8	67398.6	34939.9	44866.2	78920.4	29900.4
785.578	785.574	785.58	6.46319	6.34492	6.59862	18	48208.8	127454	51138.5	17465.4	63183.8	57574.2	146316	33984.5	71914.6	73429.6	119010	34548.6	12865.9	23298.5	13761.7	5603.14	18401.7	153236	104819	50946.2	3238.07	54009.6
692.827	692.825	692.827	23.4232	23.2057	23.7108	38	102344	65064	136401	117001	144994	101527	127051	87594	115116	103951	91705.1	100980	69760.8	97469.4	68607	156145	125234	84269.7	157713	69525.1	71787.3	66450.8
385.267	385.267	385.267	5.6321	5.58918	6.03527	29	74667.2	6835	134669	26258.4	86131	21327.1	160517	33200.8	2536.36	111966	135547	73952.9	68084.1	58966.8	61645.3	44997	110720	50750.2	82971.9	176714	129661	92515.6
501.793	501.793	501.793	2.63513	2.19417	2.93747	33	77268.8	388531	86212.3	77874.8	36235.7	155031	70631.2	51381.6	49864.4	101357	60653.7	46822.9	80881.4	55168.1	88575.9	59047.7	226776	50915.6	79170.5	70749.9	98316.8	29719.8
660.882	660.881	660.89	4.53742	4.41763	4.98912	25	74388.4	323273	44240	17965.8	132175	84327.7	52313.3	7656.87	52301.8	98765	84556	138698	18702.4	75262.4	15664.4	65715.5	22875.1	446552	19054.4	32958.5	77843.2	49711.8
702.527	702.525	702.529	1.02892	0.891183	1.21932	31	52803.7	5887	36482.5	7476.13	19778.3	75394.4	64440.8	47560.4	38109.5	85917.3	71496.7	30407.5	49816.3	54753.3	60025.5	61604.6	38394.7	45030.3	77742.2	75165.7	58617.7	59730
182.009	182.009	182.009	2.73525	2.64902	2.80158	18	109923	70300	377459	14233.4	109028	50955.6	169647	99734.1	12141	233090	103449	83745.9	202728	210905	228199	98936.8	207931	17354.5	55702.5	157532	126311	82657.6
599.335	599.334	599.335	1.26926	1.14673	1.42618	26	87766.4	9990	133048	188608	147769	211837	74621.5	138603	112797	43918.7	93970.4	102055	75355.1	71235.5	59118	47608.6	96225.3	83755.1	89937	49760.8	78904.1	33808.7
642.918	642.916	642.921	4.09177	3.87367	4.20372	21	63648.7	142342	201905	38269.4	5470.84	8546.05	156390	26899.2	45277	133272	8390.2	3875.81	54346.9	202299	36519.2	254743	63075.3	7560.24	149444	178182	77429.6	1254.06
815.529	815.523	815.532	4.84557	4.48532	5.34773	48	67066.6	121755	82610.7	35710	28552.9	142426	224336	26789.6	15395.7	150211	187278	56815.2	34291.2	26050.4	37498.6	7325.15	60165.6	33147	95769.7	101544	69145.3	21205.7
819.467	819.465	819.467	1.8725	1.66893	2.03362	32	115125	60266	187642	330551	197688	301495	64215.4	188510	99254	97739.7	94037.4	107474	123911	75406.5	58768.8	39128	140227	102052	136661	30127	95740.1	47824.8
129.098	129.098	129.098	4.99468	4.58198	5.22525	29	50487.2	12564	35023.1	20033.9	15171.5	27406	35225.3	34283.4	10044.4	52093.2	44032	27546.3	59742.8	93350.2	51268.5	134679	39919.8	17385.2	17270.6	70514.3	95123	28720.1
456.205	456.205	456.205	2.91057	2.7924	3.28707	21	69024.7	27388	122859	6087.77	37052.2	0	82115.4	20218.6	0	95299.3	102934	16581.9	92161	139461	35636.5	203307	86289.8	0	112020	233308	104343	87885.5
273.661	273.661	273.672	7.11569	6.90832	7.38922	28	41626.3	10746	28723.6	5480.13	12025.3	14733.1	13421.1	186929	14438.5	134985	89793.6	115567	23217.7	57336.7	5015.62	30428.2	29518.6	8078.87	36144.6	37540.1	38925.4	61672.3
441.257	441.257	441.257	2.05872	1.93915	2.33057	25	60774	6433	5322.41	4161.2	26632.6	8619.15	4559.17	1260.02	51254.8	7714.6	14184.2	11848	56238.4	77547.9	73194.7	78667	61672.3	152889	120305	66057.2	66517.3	53871.8
1021.62	1021.61	1021.62	2.83118	2.68008	3.03085	35	86524.6	56332	134495	68719.2	65310.4	138962	50647.9	70951.3	51621.2	113795	56565.3	60067.6	89112.6	70176.4	56532.3	69730.1	233287	62570.5	73016.7	188174	168712	40034.1
616.856	616.854	616.858	4.03548	3.9767	4.19517	20	66001.3	49746	18964.1	3922.38	110631	182639	67633.1	0	0	121492	183079	4249.52	30170.5	98483	36636.5	29874.1	43307	0	1108.2	13218.5	35982.4	1390.14
585.369	585.365	585.369	5.0041	4.7248	5.24795	33	58731.9	6085	61781.1	36355	39123.7	36583.6	54931.6	56364.6	45673.2	60259.8	41749.5	55811.3	49939.1	76714.5	57976.9	102642	50182.1	53457	56094.9	80871.3	79525.2	69335
546.278	546.271	546.279	6.31492	6.10198	6.69038	35	55424.1	10808	86759.7	39590.3	43491.3	46088.9	69097.2	52903	38471.5	59977.8	66944.5	49787.9	35604.6	62342.1	40239.9	83645.9	75051.6	41331	47081.4	80676.5	131278	65481.4
628.528	628.528	628.53	5.83818	5.79318	5.9502	25	98441.2	856108	58060.3	58346.5	11712.6	141662	513833	78531.4	1429.41	204633	391469	141880	75687.1	77316.6	65947.9	22787.2	96435	1390.55	190558	72998.6	78942.3	71798.7
385.137	385.137	385.137	1.52937	1.34358	1.6661	21	86728.3	278692	139737	163367	87468.4	66029	107132	89261.1	72535.1	110278	80161.8	58375.7	100397	93368.2	51493.9	129532	154282	56192.1	31088.4	106455	146391	29483.2
114.088	114.088	114.088	1.34312	0.951883	1.73635	53	105278	109561	63769.1	146942	194162	87799.6	139434	86526	39132.3	59297.9	74533.7	25857.5	121762	85949.4	49056.2	100237	109532	24778.7	56140.3	16288.2	105749	90813.9
548.353	548.353	548.355	3.37577	3.32937	3.55778	19	60456.7	168661	106076	1451.73	63012.5	67440.9	121465	0	2567.59	194176	100654	847.53	90782.1	91517.2	94911.4	75930.3	93699.6	0	0	126141	59839.8	0
328.198	328.198	328.198	2.54013	2.4035	2.8059	19	57709.4	35262	22062.6	21235.3	22207.9	12025.6	17605.7	106159	24493.4	32705.6	16378.3	130648	13940.7	18283.6	11992.5	21339.4	20032.6	25971.3	177790	30408.7	27693.1	162471
648.343	648.338	648.35	4.22537	3.93173	4.39572	28	67967	45986	82851.1	14813.7	16957.8	128048	95852.9	25687	0	57288.6	116032	8330.21	93488.3	101444	92830.8	76391.2	165725	0	41785.1	57033.4	128758	10365
551.824	551.82	551.828	3.01275	2.69775	3.11032	35	79254.5	45576	32699.5	13453.8	78361.4	79822.6	22379.5	7728.73	14685.9	95684.2	54053.1	49610	74392.8	106494	118464	78439.6	111535	134752	63366.4	92492.9	91129.5	28282.7
743.425	743.425	743.427	1.53138	1.36678	1.71923	19	89512.5	37624	25837.4	25726.5	58613.9	32638.1	15611.6	23847.9	137432	26106.5	35266	43030.8	113582	103485	67812.1	42744.8	65145.3	174768	176805	53608.9	63641.7	54905
656.524	656.518	656.525	1.00423	0.869317	1.18215	24	33799	22072	21922.8	12513.9	12186.9	13123.5	21337	19469.6	12547.7	41675.3	34360.1	46271.4	30230	40854.1	9576.5	31705.2	25446.6	41441.2	66476.5	41284.5	46000.9	38804
562.318	562.316	562.321	6.97285	6.89417	7.28045	30	40944.2	20829	127009	31105.2	51626.9	33271.3	121618	17466.3	13730.1	65297	72162.7	41505.9	32023.2	51989.6	31033	33608.7	34185.3	15522.8	33971.8	54565.4	60566.3	44813
567.319	567.317	567.319	6.95425	6.8264	7.26125	25	48872.5	22215	77007.4	18117.5	53665.3	11533.5	72635.6	5930.15	5140.66	100344	70522.7	15086.1	51517.6	62703.4	47439.6	60285.5	86951.7	13809.6	42828.2	189244	161805	74888.2
553.305	553.3	553.308	3.4307	3.23255	3.87243	37	67986.8	38441	57753.9	5778.11	40873	102005	59934.3	70838.7	58407.4	16654.7	70458.3	46048	67688.2	60648	53199.9	37758.6	109566	103966	148309	35387.2	69347.2	66265.3
334.185	334.185	334.185	1.45899	1.21897	1.666	32	84257.1	2616132	92943	124044	107638	97798.8	82595.9	70969.5	110646	49239	80448.6	77986.3	103587	57928.8	101725	73825.1	44473.4	126366	91428	66458.1	55256.3	69182.7
588.208	588.208	588.21	1.11965	0.990317	1.25093	30	80241	2369187	122210	20361	25558.9	56250.1	126877	88520	102117	71338.4	58232.7	93677.6	104994	123285	87726.8	81327.4	82554.5	43604.3	84290.4	111085	96174.6	110869
455.292	455.292	455.292	5.83143	5.7288	6.2181	30	67988.5	265227	192953	25174.3	17824.2	47115.6	129906	103239	29382.3	162415	136506	122606	53572.6	89617.4	53372.4	57471.5	82203.9	27737.3	65483.7	91022.4	95208.8	90046
816.503	816.503	816.503	1.09149	0.957133	1.18718	20	56655.1	52265	53835	40628.6	32712.2	40858.7	41129.8	37422	71782.3	22839.1	38388.9	38074.3	49565.7	61852.7	63024.5	62669.2	37364.9	71367.7	65983.1	35759.6	23335.8	40474.7
516.301	516.301	516.309	7.06173	6.98348	7.31142	24	43062.8	181474	86230.7	16686.9	33269.6	13530.2	47297.6	10527.1	5060.36	68071.5	45092.7	22908.9	44145.5	67285.6	47858.6	72161.9	71755.1	670.927	35807.5	193679	158570	74051.2
207.175	207.175	207.175	4.638	4.39622	4.78862	21	44271.2	160801	0	0	986.968	0	0	0	91120.7	0	0	0	4515.82	20166.1	37921.2	26835.2	53350.1	71267.8	136767	26635.3	26877.5	33806.2
862.488	862.488	862.491	2.08622	1.86637	2.22537	25	102405	11298	82933.5	292492	160768	301903	89778.3	90097.5	134148	34460.2	70694.1	134861	90798.8	74367.2	40061	21520.6	132973	93278.5	123776	33375	68326.3	43182.3
316.98	316.98	316.98	3.06882	2.80158	3.70488	45	82238.4	12496	209746	37291.3	195527	25896.4	84435.9	165243	72514.1	53379	40902.4	151388	102400	83362.6	216051	122268	86806.6	45705.3	104133	62361.6	42735.4	59796.7
839.58	839.579	839.58	1.87527	1.7081	1.97905	23	127011	9485	39020.6	25630.4	47547.9	33355.5	33098	30966.4	144699	71282	52689.9	108783	78503.5	146156	162421	57078.9	132900	256750	383198	134628	72597.5	199752
830.497	830.495	830.502	4.81813	4.5441	5.1518	33	63734.4	16049	138978	2330.02	13591.3	69047	333327	25119.8	0	121683	249840	77000.1	31786.7	35178.2	26907.7	15035	69183.2	0	77382.4	155915	108598	23158.7
734.53	734.528	734.538	1.04823	0.891183	1.16065	20	44668.9	25143	23520.5	7013.2	24970.2	15253.5	20588	13153.9	25458.7	29468.4	23659.5	31284.5	41239.7	53927.4	44235	40314.7	33582.3	73297	85436.2	50600.9	62511.6	49914.4
728.547	728.547	728.55	5.04333	4.76403	5.19835	26	67662.1	9549	95277.8	45835	3383.7	147435	192006	230959	29875.5	66616.1	279710	148545	3833.91	6284.47	2810.23	0	29022.6	999.542	245536	2257.17	0	68036.4
580.282	580.281	580.287	7.04562	6.97527	7.33807	29	49390.9	931939	29160.3	2916.47	12852.2	30034.3	38788.8	99360.5	12626.9	72264.9	104978	68644.4	40347	65849.8	42826.6	65685.9	66321.4	60443.2	76247.6	76555.5	81213	97591.7
476.269	476.269	476.269	5.81926	5.72348	6.20922	32	74257.1	1033141	186561	40327.7	97623.9	52876.6	110427	134032	47032.9	122989	129977	138094	51995.3	82923.2	56123.5	56006.5	82957.7	49699	88257.1	79294	96981.5	107364
760.812	760.812	760.812	23.2284	22.9105	23.4782	47	92026.5	105232	144392	115161	191565	145477	109189	73362.2	173894	102830	71208.7	81319	47066.7	82401.1	88845.4	90194.2	63001.6	36978.3	81828.2	62806.5	66506.4	65632.1
710.384	710.384	710.386	0.844983	0.7184	0.949533	19	31528.4	22884	1312.65	25483	11820.5	7466.22	3988.71	12713.7	50870.3	21558.1	11315.1	28732.2	40263.6	40044.7	36305.1	38698	42600.5	52800.1	31892.8	17376.9	26952.1	25074.7
977.592	977.587	977.594	3.0686	2.84148	3.48618	39	72981.3	69439	84650.6	67789.9	38683	85298.1	37225.1	38326.9	162126	59593.5	59714.3	32523.1	51932.5	64520	44771.4	43205.5	127569	185690	39809.8	77815.1	79308.9	22517.2
732.414	732.41	732.417	1.11712	0.979333	1.21373	24	51722.7	23776	82657.7	100828	70868.6	105583	62671.2	88476	72450.4	24890.7	59559.2	49535	52706.3	52081.7	30338.2	22525.6	59372.8	18461	51880.7	32163.5	30705.4	28369
430.908	430.908	430.908	22.4564	22.2749	22.5701	24	73650.5	239082	68688.8	129503	46202.5	85703.6	63391.7	86332.4	146618	59819.2	81172.8	76361.5	16770.7	56620	127463	30432	59507.4	65592.6	130702	58060.9	85860.2	56358.1
788.534	788.534	788.534	5.4749	5.27062	5.58067	23	124297	219358	110570	39149.6	12538.2	57202.3	1.09182e+06	229951	30584.9	221339	568286	235166	75677.9	159633	46990.9	31040.2	70035.1	23620.2	178531	84339.8	46878.8	229445
557.299	557.299	557.304	8.7886	8.76372	8.83167	27	45801.2	45476	12165.5	9492.68	35309.9	42267.8	64806.5	11420.1	18197.4	17263.5	19845.9	20005.6	24985.2	87826.8	20520.2	19429.4	29349.2	46957.4	29326.8	18946.7	26827.7	18742.8
115.048	115.048	115.048	4.84638	4.53742	5.08912	31	69684.2	40804	102283	7775.09	7934.16	0	88710.9	25116.7	0	99468.6	60572.9	27505.1	79949.1	114171	45792.5	172611	82523.4	5965.4	24699.5	374086	324469	73688
692.827	692.827	692.827	23.0467	22.8878	23.1829	23	77072.8	6851	124312	38296.7	127616	81637.9	126095	85113.5	105267	79919.9	139357	67364.8	78882.4	66846.2	85445.9	59640.3	56715	59412.8	61016.4	51532.6	47048.5	51453.1
295.111	295.111	295.111	1.00503	0.902333	1.13428	18	37052.3	11129	13590	21418.7	44297.1	39368.1	37017.8	33895.1	47364.5	42105.8	38810.8	42884.2	30866.3	33098.1	26721	17253.6	37699.1	42061.3	39623	39348.6	37943	37015.6
623.438	623.436	623.438	1.34187	1.21072	1.53265	28	73961.2	15631	72979	59875.7	64967.2	95577.4	53360.7	65835.1	58011.5	90704.5	77291.6	81448.9	66873	52042.2	66703.3	40320.1	120548	114959	66652.2	73493.9	104255	60684.4
626.942	626.94	626.948	4.41261	4.28898	4.84588	22	79420	8526	225557	6443.21	5740.73	802.584	105465	23447.4	0	145576	84926.9	23137.8	30687.2	103857	18395.8	211379	39416.1	1544.12	29856.3	642609	397378	207351
239.234	239.234	239.234	7.04142	6.70242	7.33807	35	43171.3	17222	61764.9	19459.3	39362.3	32964.2	59270.9	23463.4	19069.8	69330.1	52976.6	52686.5	50371.4	65491.6	47452.3	49248.1	59362.8	29190	53890.1	61040.9	67876.8	59732.7
349.176	349.176	349.176	4.69755	4.44595	4.8406	20	49967.8	19413	1107.97	3106.06	8485.87	11310	0	3061.03	76481.3	3031.96	7075.22	5639.39	64720.8	50172.7	61474.8	42853.2	67951.7	86598.2	148341	23619.2	28978.2	11089.3
596.257	596.257	596.257	7.04143	6.97527	7.33807	26	42193.1	28629	46339.2	16454.3	34867.3	24439	50231.1	16471.7	2637.5	61523.1	50173.9	54231.1	58119.2	67616.6	52862.2	49139.6	62494.6	36406.2	59524.3	59286.9	77284.2	66649.5
111.088	111.088	111.091	1.04127	0.757967	1.16065	24	38769.6	13585	28954.4	36040.3	29280.1	24414.1	39637.7	31870.1	41668.8	12100.5	32890	55339.8	51957.7	42030.1	47856.9	25436.8	34766	30772.7	23544.4	52189.8	26588.3	49752.3
132.984	132.984	132.984	0.185325	0.0474667	0.432133	72	77454.2	115676	166742	67932.4	111751	71480.1	89651.5	41868.5	99344.1	97469	134870	40909.7	85395.4	98603.5	50484.5	53458.5	48868	40164.4	80282.7	94866.2	67108.6	40428.3
626.328	626.324	626.338	4.02272	3.95398	4.19517	19	69746	12304	78101.8	11078	25651	91647.9	102600	30323.5	6247.33	55649	116768	22707.8	82474.1	107370	66904.2	73490.3	150705	38691	70501.8	69495	159522	39915.3
692.369	692.365	692.373	4.64338	4.36392	4.94185	34	66170.5	41207	95773.6	56658.4	64042.3	93438.7	108681	18198	0	74755	94909.9	12736.1	98948.5	107697	104903	69762.1	188761	7574.66	27085.8	71816.2	145217	10100.5
524.265	524.265	524.265	5.7243	5.63223	5.82965	21	72258.8	38403	129074	70672.5	20344.6	78265.5	116393	104059	3485.38	126111	128715	98596.9	54116.6	84298.2	63310	61943.7	104693	2481.02	108522	68291.6	87070.5	143391
909.345	909.345	909.346	1.02723	0.869317	1.16065	26	44787.7	17137	29610.4	36843	55090.7	82649.1	44606	60400.8	67523.3	24187	36932.3	41981.6	46154.8	30841.6	41369.1	3895	34277	44872.5	118405	19436.8	14899	30951
604.318	604.314	604.325	3.86318	3.33278	4.37648	45	56706.9	10755	53105.9	21473.5	38093.2	29823.4	53402.5	50738.6	22610.6	31589.7	71191.6	61706.1	44892.9	79461.9	29745.6	58775.1	77681.9	134618	130906	57274	103412	86651.4
590.226	590.225	590.228	1.04827	0.891183	1.2992	36	57902.8	19929	121769	44186.6	19828.8	12004.6	65441.3	70684.4	22517.6	103329	48299.1	57248.8	85521	144007	81478.8	82305.6	55502.2	26549.2	33977.9	118727	80947.4	123974
164.139	164.139	164.139	1.01872	0.709667	1.13428	25	33298.5	12333	92823.2	51820.5	31547.1	27111.1	46025.4	32114.8	37331.4	27003.1	31107.7	31896.7	38490.3	32637.5	23787.9	38034.6	19794.7	17414.7	16027.6	40028.6	33235	35071.1
294.997	294.991	294.997	4.16012	4.09038	4.43917	24	58011.3	23331	158610	8391.27	913.901	0	95223.3	0	26423.4	126283	37276.4	0	46688.4	115894	34426	168836	51528.7	0	9230.27	282420	254713	107384
282.137	282.137	282.137	1.00603	0.869317	1.29762	31	40875	17263	25287.7	18088.2	33709	40883.8	39310.4	44840.7	48130.7	40208.7	39459.4	49112.8	43568.1	39906	42330.3	47532.2	34582.6	46702.7	43361.6	42060.8	36637.3	46039
845.518	845.516	845.522	6.05202	5.99623	6.46415	28	47050.6	13382	86695.6	6128.54	21201.3	26600.1	163429	19848.9	513.21	72687.7	132615	25673	28866.9	46708.5	37263.6	17065	49494.2	26958.2	94230.4	142901	91200.8	79488.7
770.553	770.549	770.557	5.00985	4.81703	5.17937	22	60326.4	2050916	59128.6	37223	0	150745	175297	150332	0	67176.8	273641	159380	1386.87	10412.1	961.229	0	22032.4	0	204508	6562.12	8397.96	71439.2
680.476	680.468	680.479	1.03707	0.891183	1.07405	18	40266.3	47373	6172.25	9581.13	13212.4	17449.1	17530.2	16561.8	32203.8	13136.3	21141.7	14304.5	51921.9	46684.1	28121.8	47770.4	35442.2	47299	88117.1	57817.5	49952.5	63084.1
132.984	132.984	132.984	0.684683	0.452117	0.773467	49	86781.9	255298	60449.6	100600	181859	119800	47185.5	46024.9	158228	112763	104876	53120.2	94245.6	60754	122763	73550.6	49610.6	37100.7	55432.4	132982	66727.9	95385.4
818.462	818.462	818.465	1.13487	1.0017	1.24027	29	71287	9305	122587	5544.31	151066	143049	75685.5	113997	116348	51666.2	56188.5	63537.9	61688.1	63835.8	65491.9	52126.6	72811.9	60666.9	24119.8	44012.7	72997.7	37372
583.318	583.317	583.319	6.73963	6.5535	7.06773	33	53253.6	862265	51676.3	39713.7	66312.6	57494.3	59531.5	36582.6	33190.6	46570.6	61271.8	57088.9	42370.6	57457.9	44436.2	57309	79058	44670.4	45371.9	54058.1	84268.4	53706.2
640.856	640.853	640.856	4.20475	3.84053	4.38228	32	60917.8	228312	68519	26255.9	20909.3	150694	31430	21728	8803.28	82907.5	94719.7	23319.5	94415.9	90562.3	80581.2	62919.7	207729	13065.5	36466.6	85900.3	123057	16361.5
442.252	442.252	442.252	0.866183	0.739767	0.9759	19	27061.7	9023	3635.58	20066.3	32229	28590.3	13302.7	23101.3	54083.9	19093.9	17075.6	36596.9	43612.2	28052.2	33425.7	23444.8	20285.9	28139.3	22951.1	20639.7	18912.9	23049.2
389.25	389.25	389.25	2.72805	2.57835	3.06338	35	72492.3	215588	102641	39987.6	83815.5	47127.5	55755.2	63922.6	39460.2	155182	57104.9	95469.4	63474.4	67747.4	79372.1	107222	66435.6	55606.4	32336.5	137808	61091.5	72721
128.14	128.14	128.14	1.02727	0.902333	1.13428	28	40988.3	297162	36772.6	48377.2	53999.6	33239.6	62095.1	54592.2	47217.6	41311.1	37234.7	34223.8	35521.5	32834.8	37568.8	46929.9	31880.5	24948.9	26905	45941.8	38812.1	40347.5
513.799	513.799	513.799	6.09878	6.06408	6.48502	32	45027.6	308450	30457.4	39272.4	39161.2	56722.4	32992.3	36133.1	37871.9	40677.3	43879.4	45978.1	36033	37826.2	42402.2	40066.5	71032.7	51036.9	42861	34734.9	57820.9	43752.4
570.247	570.247	570.25	5.71952	5.61478	6.05713	35	72024.1	59655	104255	40448.2	125591	37828.9	91350.1	38987.6	27702.1	105268	146381	63391.9	64267.8	65204.7	78989.9	80064.7	113567	62403.2	91941.9	112365	93494.7	90326.3
453.786	453.786	453.786	2.23268	2.00732	2.4727	24	67157.5	7165	60131.3	127688	77953.1	117840	51770.4	73421.1	50709.4	32315.6	56426.4	61588	78217	54684.2	53796.6	38588.8	137462	49422.7	96150.9	40374	48402.4	35995.9
539.294	539.294	539.294	6.31175	6.26792	6.69038	26	42749	94186	30798.6	34851.2	43955.3	49036.5	46389.4	36639.8	42304.4	36962.2	22505.6	44396.2	27219.5	38477.3	39546	40531.6	51671.8	48533.8	38353.9	47100.9	67204.5	31917
838.824	838.824	838.828	24.6814	24.4316	24.9765	31	96785.1	133886	123553	141370	370882	120641	134073	110828	93658.4	257713	87220.3	81900.7	73181.7	43428.6	76141.2	70113.4	97320.7	76260.7	60789	52683.1	41371.3	47276.3
799.539	799.535	799.54	1.8673	1.69383	2.03362	30	113595	138504	91013.2	54509.8	111009	117278	100170	73038.9	41071.7	130205	82743	129817	77674	100928	67717	51225.3	112052	287078	90984.5	82774.3	69454.8	60783.2
648.857	648.854	648.857	7.34099	7.25757	7.5857	32	43227.7	1333668	23751.4	24501.7	36770.6	50524.8	52399.1	26076.3	25312.1	29760.8	28749	30258.2	31320.2	71554.6	29856.1	32410.1	51937.4	46070.4	32810.5	29920.4	43128.5	18011.2
755.517	755.51	755.517	1.15293	0.913067	1.45672	58	62127.8	871976	77324.3	61115.8	56248.9	82546.7	80811.3	64053.3	47626.2	78569.3	77470.9	69215.9	64750.5	69809.8	60394.6	50229.7	147366	51376.4	28418.9	71464.5	90417.9	33851.2
600.86	600.86	600.862	2.50651	2.01208	2.98028	36	88901.8	12536	48964.8	65114.3	114984	193230	44467.5	86799.2	62219.4	67653.3	50444	102483	88258.5	84482.9	108138	91403	146548	179679	89766.1	57906.7	31830.5	15574
267.107	267.102	267.107	4.83384	4.62657	5.04372	22	50605.7	32284	116302	8489.66	12071.2	579.474	142595	47450.1	6941.99	85371.2	96432.6	42174	75128.6	83493.3	76189.1	63219.5	75655.1	4401.27	3037.54	40678.8	172070	144995
258.146	258.146	258.146	5.6346	5.45503	5.83935	27	73183.3	83908	118455	8801.46	0	0	89348.2	19214.4	627.604	98552.5	13916.4	10403	31160.9	164896	15590	156737	7300.15	0	2129.85	394801	434770	330375
453.312	453.312	453.312	0.850633	0.7184	0.949533	19	30600.9	46041	3076.52	28690.5	27622	13803.1	3478.96	11021.1	74935.6	537.396	3468.19	11160.5	38000.2	47451.5	48056.4	17927.5	22007.2	52680.9	21435.1	10615.4	14301.4	12041.6
662.867	662.861	662.87	4.44793	4.0919	4.94588	41	67322.8	535655	52662.5	81463.9	8802.86	118694	92330.4	26396.1	15110.1	91887	68919.1	29214.3	84760.8	79637	88237.1	56048.7	165080	89423.5	32469.4	76549	121170	20608.6
676.854	676.854	676.854	23.2536	23.024	23.4782	35	88268	608082	75103.1	97627.7	92740.3	197025	106664	84325.1	54929.4	72229	63498.8	85550.3	81817.3	80860.6	84787.1	83140.5	188651	54035.8	75998.4	72895.2	44277.2	141883
803.494	803.489	803.498	2.36477	2.14515	2.60987	26	56244.6	19051	90783	19942.5	25997.1	32069.7	54086.7	47310.8	39788.6	68724	37741.6	14789.6	16161.8	21054.2	49028.8	22039.3	149642	65804.1	73225.5	37291.2	31069.8	59924.3
811.552	811.548	811.552	1.84749	1.666	2.09208	26	88822.5	132225	9470.09	7289.63	21113.3	18934.6	13013.2	7322.93	101371	18292.3	31622.7	45483.1	90392	138417	71221.7	81703.2	81153.8	150411	292441	72153.4	69922	118322
684.378	684.376	684.381	4.681	4.31682	5.0963	41	60019	224516	39976.2	72042.8	96002.8	102381	48943.8	73510.7	57524.9	67993.3	56743	14888.4	49439.5	48669.2	50423.3	66031	103751	91569.8	78252.9	67305.4	119132	37341.5
320.09	320.09	320.09	3.16909	2.96682	3.73103	34	75475.4	26693	90292.6	236271	50250.6	58990.8	20184.2	24507.9	26308.5	550327	54344.1	10831	64571.7	90455.8	80063	171205	66238.1	13619.5	28961.8	76897.1	108143	15001.9
365.273	365.273	365.273	5.42568	5.2255	5.73492	25	54001.9	50271	53567.7	32234.3	15124.5	22071.2	61272.5	86947.6	28783.9	110136	33841.7	59914.2	36658.8	97630.2	7041.5	48391.5	7874.55	33216.8	34631.4	34150.8	70940.4	58695.4
242.922	242.922	242.922	2.92705	2.79203	3.18063	22	69367.9	25570	22636	8417.18	65831.9	2664.27	1212.75	50260.3	100989	28448.7	73408.3	83877.3	0	124482	115905	19136.9	65508	254561	206483	35764.6	0	67924.5
179.14	179.14	179.14	0.957142	0.82575	1.24687	22	39744.7	1630912	54992.1	94470.3	75450.8	61860.4	45283.6	51326.7	22832.5	13730.9	38717.8	27990.4	10953.6	88542.7	24924.2	57101.6	35711.5	23845.9	27157.9	63439	47929.9	33818.5
878.491	878.485	878.495	5.50353	5.3598	5.83558	33	52386.9	1911609	60045.5	37218.6	36387.1	48795.4	65690.7	48752.6	33430	63732.7	59723.9	49761.6	47623.5	67941.5	46201.4	68653.9	87915	38138.8	45998.8	65720.9	100351	46463
840.512	840.506	840.516	6.1592	6.13243	6.52263	19	41681.4	769350	71590.6	30716.3	20016.2	103036	9313.67	73237.4	17519.5	66904.4	79003.2	63919.8	25753.1	35966.8	26564.8	7378.29	37310.3	939.516	80040.4	31890.5	29190.7	27615.2
791.531	791.527	791.535	5.12052	5.03325	5.32702	18	60530.9	108620	28574.9	39049	33445.3	36615.4	132675	138794	18321.9	37534.9	88792.5	153292	10474	14478.2	8358.75	0	15010.4	37636.9	279947	3196.87	2909.68	122362
928.606	928.606	928.611	2.44043	2.24782	2.77602	33	78985.9	124135	51924.6	121811	49223.6	115136	70220.9	84328.1	114297	51941.6	63729.2	62556	44740.8	42698.9	60604.5	52717.4	102456	69211.4	101322	45236.8	85374	51410
676.854	676.854	676.856	23.6879	23.5235	23.9322	29	103083	31668	104134	393932	363449	338192	82661.6	145542	82800.6	75555.1	74235.4	79993.5	78179.2	72138.2	67260.4	63686.7	57281.4	61901.3	58552.1	54260	43714	62573.3
573.84	573.832	573.84	3.3529	3.22587	3.74497	31	69264.4	642307	16710.8	25858.4	68846.2	72954.5	34431.4	9719.45	5568.45	121789	48852.8	78824.9	51748	36738.4	75209.9	67838.8	31345.2	169669	37426.1	63488.4	61047.5	11182.9
504.336	504.336	504.336	6.12272	5.95173	6.57505	37	51442.2	726110	39957.4	19132.4	33217.3	50738.4	77137.7	64395.3	91324	53152.3	21965.5	58801.6	26884.3	73108	35220.6	14233.9	39988.4	21980.5	113752	55874.4	42350.7	74677.7
785.646	785.641	785.647	6.59683	6.5703	6.93112	21	43595.7	35691	95511.2	17227.3	3685.98	119468	225833	94065.3	21632.3	103207	190751	76628.2	3531.65	6084.33	4074.17	1274.22	5757.17	62740.8	57833.9	16145.5	16361.7	9465.73
660.38	660.38	660.387	4.47875	4.43127	4.65772	17	62137.3	41148	31737.5	31014.9	11847.6	120995	52026.6	4245.04	0	135356	110334	8974.98	23804.2	75982.9	22439.1	50685.8	27915.2	6482.49	19842.6	19333.6	61976.6	2301.21
408.362	408.362	408.362	1.00357	0.869317	1.23358	25	29224	11638	12643.8	12519.5	15832.7	9579.4	19578.8	12201.6	16691.6	34131.2	22683.2	37879.8	25353.6	27464.9	29043.6	27964.8	17087.7	45600.5	25290.3	31791.1	19569	26773.4
557.825	557.823	557.825	6.53413	6.46678	6.8909	32	42028.5	22538	30347.6	28122.9	34494.2	46924.7	44721.8	35580.1	41331.9	37854.2	44067.2	42852.5	33645.5	40216	32633.2	39589.8	59534.7	46943.5	39864.8	37288.2	67833.1	29019.4
812.543	812.535	812.546	6.2015	6.16265	6.59862	21	34424.7	4857	43790.2	12427.6	0	46732.7	149766	57156.5	6751.25	70621.5	116841	45208.9	17161.5	25479.4	20233.6	13359.9	37953.4	6738.58	53209.6	33646.9	34891.3	36138.3
400.939	400.939	400.939	4.41423	4.31235	4.65438	25	80528.2	148801	102020	25375.8	36475.6	6324.3	168591	58731	0	157140	70645.3	72585.5	128134	206419	105174	135780	126931	24009.1	91170.9	120254	119208	65739.5
412.237	412.237	412.237	1.91515	1.7941	2.17168	25	66605.9	174837	91613.5	40297.8	68627.6	82423.9	50472.4	35251.9	37530.4	65459.2	43193.3	30565.5	58515.6	64686	57723.2	84208.5	150171	80954.5	63369.2	73704.1	154178	45552.1
551.305	551.304	551.305	2.46922	2.01208	2.88088	38	75560.9	34754	96319.9	88446.5	44720.8	85033.4	88321	44994.5	26227.4	87950.6	37897	28600.9	87539.3	111444	85400.4	77724.6	189094	80160	65000.3	85405	144756	34714.8
690.378	690.376	690.383	4.70628	4.65685	5.0811	23	55093.3	30919	31265.4	6467.45	48692	39206.8	59989.6	4871.23	0	121038	124802	80323.5	28395.1	96168.7	27389.8	54718.2	32387.2	91463.7	14302.3	15061.6	63764.6	19455
634.865	634.865	634.867	22.8197	22.5926	23.0013	28	81381.6	216889	87858.7	75547.5	83648.5	76326.6	80894.3	77819.4	83999.3	241556	128059	80906.8	64010.9	67433.4	75025.8	84179.1	60738.5	132274	55349.3	38377	56325.3	66350.5
430.259	430.259	430.259	1.86392	1.54387	2.25113	47	91002.5	104245	34001.8	57222.3	77288.6	72541.4	73133.4	78682	70636.7	88995.8	69074.2	207890	58142.4	102835	142469	57827.1	169447	69998.5	74367	67438.1	62347.7	49995.4
809.571	809.567	809.571	1.13288	0.913067	1.47942	50	46244.8	17233	24624.3	9649.59	28033.9	37961.5	48244.3	29118.5	31051	50860.1	41775.6	38856.5	53595	50992.7	50904.6	52747.6	61729.3	50627.9	61442.4	67094.9	69714.3	51948.1
670.855	670.852	670.86	4.50791	4.38475	4.94588	36	58080.6	77556	48069.4	70481.9	59724.5	111640	72790.1	13656.8	16008.8	40269.4	96727	14125.1	75212.9	75496.2	80303.6	70446.9	74125.7	94923.6	30499.7	32036.9	94523	62234.7
356.223	356.223	356.223	1.11003	1.02075	1.24027	21	37103.6	48236	29106.8	35998.1	33827.6	28810.7	50077.8	30372.9	25370.4	16975.9	40794.8	44500.6	52956	38214.9	28211.5	35953.9	54826.3	28368.3	20379.1	45222.6	67496.9	41149
480.239	480.239	480.239	5.6119	5.56922	6.03527	19	26275.9	64022	31992	47179.2	34763.3	49541.9	0	26745.4	601.372	37922.3	0	0	40019.1	41866.3	35646.3	23468	55672.5	32356.9	31439.6	34328.8	48380.1	3569.12
770.502	770.497	770.503	4.77593	4.37517	5.30615	42	42591.7	7565	79708.8	18283	26727.3	94094.1	91267.9	16141.2	17538.7	82615.3	83501.5	78883.1	25628.4	19729.6	23116.9	4953.18	28536.9	32348.8	122065	69820.7	41115.7	19870.4
598.391	598.388	598.392	3.26318	3.0963	3.67768	33	59841.1	33922	43228.8	101315	17281.5	64963.2	19088.5	26977.8	75919.8	78731	24380.9	38545.2	37089.5	30480	32206.5	26098	65244.6	63554	80709.5	38964.6	41660.2	12359.6
904.558	904.551	904.558	1.76704	1.34358	1.95608	24	86211	19322	4953.71	2124.84	20193.5	12126	0	0	48066.3	27669.7	36836.6	28388.9	75182.5	126574	90713.1	146678	110754	95028.5	216955	104175	86012.7	89479.1
556.853	556.849	556.856	23.5122	23.3418	23.6825	32	77144.9	76863	73862.1	98482.7	94638.2	92220.4	96294.9	58074.3	73627.9	83302.6	100526	151616	71053.7	59789.9	63281.5	63541	35891.2	73305.4	61830.3	86377.7	50069.8	49651.2
528.286	528.286	528.286	8.44508	8.41503	8.50615	17	40226.4	27329	9370.73	12689.1	27467.3	36789.3	61964.6	12773.3	12074.3	16358.9	15699.9	17155.4	19184.2	76245.5	16127.8	12828.7	26070.7	26872.7	22685.4	20270.8	19469.2	16699.4
736.33	736.328	736.34	1.04807	0.913067	1.22807	19	49238.2	10553	38768.1	65149.6	58145	37100.9	57100.3	55710.9	30940.5	8851.52	38904.2	10715.1	150795	56980.3	36246.4	72158.6	51080.7	10972.4	66002.1	50421.8	156142	87001.2
121.086	121.086	121.086	24.0458	23.7506	24.3635	45	65499.6	8618	72029.8	146347	82426.8	58708.4	66087.3	71913.4	60176.4	60852.6	74757.5	40324.7	53040	50934.8	53008.7	103826	63924.8	67927.8	60313.8	77265.2	54861.9	52371.9
425.281	425.281	425.281	0.850467	0.7184	0.87775	25	30363.8	8577	453.979	32570.9	34440.9	24591.2	2803	11833.4	71489.2	1067.65	3229.78	22264.2	42633.1	40537.8	36266.3	23433.2	18522.7	55918.7	19637	10092.4	12949.1	8118.98
279.642	279.642	279.642	7.02283	6.96793	7.31887	21	42333.1	197205	6670.32	3012.83	3544.44	12776.7	12467	63795.7	0	58711.1	92786.6	23730.7	37121.8	71358.6	44656.8	82977.8	86326.7	49616.9	60825.1	134903	143776	100337
445.277	445.277	445.277	1.36222	1.20503	1.6126	49	61605.8	29886	71861.1	70851.9	48374.5	60946.3	63467.6	62070.9	56524.5	55392	60981.2	49291.4	56716.2	45958.1	77602	62131.1	70015.2	42235.3	54698.2	56613	61081.1	44598.7
471.122	471.122	471.122	5.95165	5.88212	6.3164	21	70834.3	681914	20922.2	111973	104397	104900	15746.6	84845	210654	8093.69	79904	36081.2	62662.4	29635.8	56321	20937.3	44169.9	46998	96678.4	5781.18	4200.41	31169
559.814	559.809	559.814	3.02108	2.72337	3.22397	31	71984.5	7331	16016.8	0	40216.1	20983.5	26528.1	2388.62	17734.9	28297.2	68164.1	33418.4	91814.4	97671.1	64406.1	99394.3	49478.7	209837	144609	112593	165704	33039.3
725.521	725.518	725.525	4.79515	4.5214	4.96022	21	50454.4	81321	118953	5015.54	5057	244028	226176	45157.9	6952.94	101686	79739.1	44082.9	33812.1	27559.7	24513.2	1733.13	38035.3	26189.2	90655.8	22345.3	26147.1	17742.4
624.837	624.837	624.839	23.2057	22.9561	23.4326	49	82357.8	14241	127832	96004.6	92934.5	141754	95434.3	117577	75923.1	78338.1	66872.2	74904.1	60074.6	87886.6	53344.2	50240.1	165496	52648.2	48515.4	59910.3	57216.8	52422.1
718.528	718.526	718.529	4.98328	4.83782	5.24297	25	49922.5	280543	81351.6	31850.8	0	245307	37631.2	33596	1528.27	98368.9	380172	26339.4	3703.71	10720.3	3496.92	0	13069.8	0	153545	7294.4	3010.31	45388.3
913.501	913.498	913.503	2.06968	1.93915	2.3833	21	34190.4	117826	35381.5	38648.8	51299.9	76313.1	26855.9	8686.47	4828.49	33276.4	41843.6	0	45507.8	42224.4	13996	30384.9	94405	77030.5	9185.65	23948.8	46140.7	23346.7
596.327	596.325	596.334	3.3641	3.31683	3.54327	23	55702.4	99411	98249	1157.23	65903.7	85292.7	143781	3387.27	1657.67	25619	78270.1	5972.4	70766	111119	142340	62248.5	178341	20932.1	6116.55	38075.5	97395	6846.37
513.61	513.61	513.61	8.27213	8.23338	8.3902	22	39106.6	68421	7702.66	15081.9	31394.4	39216.5	54975.7	9890.93	13461.8	12402.1	18087.3	20608.7	17959.9	75119.7	18407.5	13269.2	23597.2	41466.7	18134.6	12642.3	16725.8	18018.1
579.838	579.838	579.838	6.74327	6.65477	7.06773	32	40709.6	45771	25593.9	26906.6	33328.1	53987.6	44324.9	32823.1	35672.3	29055.5	38594.4	43476.1	29440.3	44778	32649.2	37298.7	56796.5	40146.9	34459.9	39081.7	61467.9	30754.1
571.31	571.31	571.312	3.58953	3.45407	3.74432	23	51798.9	41576	38545.2	3608.47	10336.4	101977	96662.4	2181.59	0	33270.9	95640.1	4781.68	80592.5	60807.4	85921.3	66407	78301.4	1482.15	15941.7	132652	54736.3	2276.42
627.31	627.308	627.316	3.07262	2.7797	3.51313	46	89797.5	73765	47284.9	67588.8	50906.4	244353	59174.2	48489	36695.1	66566.4	55476.4	90123.8	80468.6	64102.4	80107.9	112120	167782	39691.2	47118.7	209799	182458	26530.5
132.075	132.075	132.075	1.00705	0.973567	1.13428	17	26629.6	6996	10622.1	41485.1	11171	10337.7	11295.1	53470.2	8708.08	944.191	32845.4	35626.4	16343	24581.3	3668.48	32472.9	13892.5	21050.6	11848.3	19310.8	116312	31591.4
145.103	145.103	145.103	5.59241	5.38658	5.97633	32	68221.7	33258	108395	20320.7	13130.9	4271.14	16745.5	46804.3	8185.26	92304.8	44033.5	27239.8	67255.9	120860	16009.4	79412.1	16891.5	1694.19	49150.1	102569	134425	74889.1
754.561	754.558	754.564	5.01197	4.79433	5.18703	19	70435.5	350882	80431	29965.3	4219.55	205596	167925	204773	0	73467.6	254500	173995	2023.95	5149.25	6166.53	1163.52	16424.5	0	231638	820.044	2139.84	79062.4
836.531	836.529	836.535	5.82555	5.6295	6.0163	31	83044.3	28706	50953.7	34803.8	26553.1	61394.7	288879	30504.9	49314.9	179592	358081	141348	46648.3	40632.8	15973.2	17566.7	112589	78494	28245.2	62195.3	120146	130477
993.566	993.56	993.567	3.01023	2.79468	3.1658	32	61072.7	146295	39926	7869.33	37959.1	28044.6	46068.4	71506.2	84403.3	25573	36413.7	65211.1	36060.5	45825.2	41709.9	33685	98285	51148.2	61131	34297	79324.6	177391
719.57	719.564	719.572	6.19195	6.13995	6.66222	29	48565.5	270568	112879	21728.2	0	86828.4	234078	100158	0	100053	185228	61585.1	13148.5	28162.6	12025.1	4034.24	25047.9	0	135273	22978.6	30642.1	28557.6
301.122	301.122	301.122	1.05162	0.913067	1.18718	25	46197.6	207883	46443.6	88344.1	77721.8	84172.6	56855.9	50289.2	50300	25726.8	46924	40534.1	40833.4	38992.1	43386.9	34714.2	40114.2	35221.5	40005.2	24109.6	32538.9	29945
701.551	701.549	701.552	6.70284	6.52855	7.04818	28	39375	13113	129050	14551.6	10671	95422.3	253684	71532	412.906	59843.6	134669	55265	17619.3	15676.7	13063.1	5737.45	20366.3	7971.59	51918.8	18800.3	19664.7	12786
566.855	566.853	566.855	2.45317	2.05872	2.77767	27	58628.9	36317	15639	18479.6	31972.8	71073.6	43761.6	48944.6	159532	46300.6	84227.9	67103.9	43701	61046.5	21468.3	45196.3	42201.9	68338.5	14685.1	14719.3	24555.2	14635.1
473.253	473.245	473.253	5.7003	5.58683	6.05713	30	42576.8	8308	58102.9	32192.1	42635.5	53281.7	19213.7	44309.1	31271.2	52004	22133	43972.7	42185.9	44569	43756.1	40201.9	78435.2	42492.4	35322.4	40154.9	64181.9	39898.9
699.397	699.397	699.404	1.4105	1.25093	1.47213	17	59140.7	80608	14876.5	18603.1	40161.9	21959.8	15328.1	15452.1	107239	18382.4	22609.6	26907.7	66040.5	67987.1	45979.1	36885.5	42445.8	105408	138481	40613.7	44121.5	37519.7
535.811	535.811	535.811	6.31498	6.26792	6.69038	31	40283.2	107654	29922.7	31362.4	32705.6	53419.6	38503.2	41637	46973.9	27717.4	43643.4	38543.5	30129.1	33924	30149	28229.8	60884.5	54604.3	37459.8	37236.4	60433.7	35931.1
859.49	859.488	859.494	1.04935	0.913067	1.23205	28	44350.1	56945	50246.9	28098.8	41423.6	36924.3	56056.3	35795	43832.2	48339	32743.4	37412.9	53808.2	53361.5	70248.3	70703.8	44264.3	19654.9	82092.9	55847.9	77610.1	28189.7
457.766	457.766	457.766	2.29121	2.2	2.5936	26	53667.5	34673	56109	72081.9	55257.2	77394.8	44880.2	38944.6	36736.5	28303.3	53923.6	32337.9	55011.1	65124.6	66610	45803.5	107307	76719.9	55224.5	42260.9	86785	32210.8
184.07	184.07	184.07	9.24375	9.21193	9.2892	19	50410.7	10143	97346.6	8426.18	11980.5	5958.56	61660	44823.2	4691.09	41110.9	35497.1	157042	61411.7	49665.8	12919.1	49971.4	232225	7199.32	9752.07	162954	178991	79483.3
571.976	571.974	571.978	8.94885	8.92363	8.99845	26	39577.3	6492	8397.22	12540.2	27936.9	36097.5	62560.4	7621.91	16023	14100.7	17542.8	21674.7	21731.3	74728.9	19282.2	16484.4	21952	41926.8	26106.2	16354.9	20410.3	16806.7
883.605	883.605	883.606	1.47137	1.20503	1.6126	29	74732.9	319986	21313.3	16687.4	33888	15715.1	28063.7	26296.3	67306.7	21859.5	29010.7	48621.8	79562.8	101044	84196.2	131001	63726.6	70378.5	113994	97966.3	91105.4	62469.1
536.278	536.278	536.278	1.0188	0.902333	1.07078	18	40475.8	361172	51194.7	43759.7	43443.6	52752.7	52757.5	48585.1	40260.3	51762.8	47137	33005.4	26768.5	42063.4	40415.5	54360.8	35075.5	26694.5	29742.6	57841.7	44698	44135.6
133.924	133.924	133.924	8.1808	7.58632	8.50457	59	72927.6	24478	59379.9	69190.4	119505	70965.1	62191.5	51895	41758.2	60881.8	74429.6	46166.6	160511	79331.8	73750.1	218987	60393	78502.2	50217	49991.8	71199.3	47179.4
838.824	838.824	838.829	22.8425	22.5019	23.0695	27	81203.7	15266	94691.3	86963.4	253745	83616.7	89163.8	90803.7	91840.3	85785.3	80321.3	71965.2	75874.9	117455	71703.2	57070.3	58903.1	25739.1	99085.4	60247	55755.9	54295.9
561.305	561.305	561.313	6.51962	6.27367	6.7568	32	40728.2	28889	36585.5	38129.6	37361.6	59735.4	34795.2	40265.3	0	39531.7	36983.1	36969.1	38209.9	50209.7	37003.1	44699.2	66931.4	3590.76	33342.4	40887.9	66228.6	29031
173.199	173.199	173.199	5.06193	4.81543	5.29337	17	39971	116789	5522.44	8241.6	14797.1	17124.9	2974.65	20881.2	10182.9	77750.7	43770.1	72332.8	31361.6	51758	30701.2	53621.4	49812.4	27988.6	43517.7	71679.7	0	55371.3
567.33	567.327	567.336	3.45367	3.05168	4.1525	70	56499.3	138578	45767.4	72084.7	43707.5	93900.7	73674.1	28541.9	79793.3	80034.7	28716.3	34469.9	49314.8	35668.6	68649.2	56179.4	91239.1	51780.1	49579.4	50598.4	93638.1	26749
549.272	549.269	549.274	5.70453	5.61062	6.05713	31	64008.5	44075	107607	25609.9	89890.7	19371.8	88442.6	22548.2	20456.5	110052	132743	48146.7	50398.3	57127.5	59757.8	48873.2	92568.4	43493.2	72845.4	164414	119040	113327
792.544	792.542	792.551	5.71683	5.40688	5.97223	44	95542.8	14559	27153	8558.34	9805.1	30257.7	479325	22188	7943.66	58751.9	1.25917e+06	228145	16013.4	9223.21	14297.5	5887.96	16631.8	10874	59231.2	53991.4	25525.1	14962.4
340.227	340.227	340.227	1.15753	1.01252	1.29547	37	47173.8	8967	32258.8	23913.8	40872.9	38945.7	35330.3	29966.3	47320.1	14121.6	46951.7	39460.8	54630.7	45779.7	59422.6	51485.6	39649.3	59818.5	50782.3	45413.8	38744.8	43134.4
556.854	556.849	556.856	23.0582	22.8651	23.3193	42	65172.1	47139	65354.3	112932	64986.2	81383.1	86793.2	65946.6	81352.2	63766.2	82084.9	48689.3	57273.5	51705.1	54827.8	51733.7	83404.1	44745.8	49078	95809.8	46530.9	42887.2
624.837	624.837	624.839	23.796	23.5463	24.0912	53	68719.2	57990	93569.7	101373	102715	79776.9	100737	78232	92304.8	91402.4	106614	73747.8	67075.8	56159.1	49454	48522.3	59752.7	52667.3	51516.9	48649.2	37759.5	66178.3
221.03	221.03	221.03	6.76905	6.68813	7.11655	25	51357.2	19063	22157.7	20380.1	5311	0	61585.7	7615.82	10890.1	16259.9	62450.9	16389.4	59000.2	107221	49214.9	118161	62298.9	13857.5	67710.5	269047	341028	201623
310.218	310.218	310.218	1.32506	1.18215	1.50612	28	52450.5	507800	63806	28418.2	63545.9	31230.3	58747.6	46246.9	36312.2	97961.3	48241.7	56172.6	50587	52145.7	42513.9	69680.6	42473.3	41508	40547.8	106791	46170.4	36878.6
123.962	123.962	123.962	19.7776	19.5052	20.2998	39	72869.2	17105	76016.1	140124	101699	80967.2	108531	129213	119509	40557.2	66797.1	61389.5	54012.3	69890.5	61484.8	63901.9	64578.2	59530.7	126213	39502.1	63279.4	130327
542.959	542.958	542.963	8.62182	8.57087	8.68873	27	39756.6	379981	9980.11	9906.22	33187.9	39430.3	67517.4	10530.2	10316	14995.3	18357.3	15704.8	17048.2	77733	16563.5	11811	25249.4	38734.4	21483.6	18132.6	21153.9	14656.4
702.829	702.825	702.836	2.469	2.10537	2.80353	25	60266.3	538797	28791.8	55815.1	101003	107240	39669.8	50314.2	53221	61617.3	79545.9	102707	65224.6	58585.4	62407.9	45002.4	81832.7	88759.3	15309.8	21648.3	24975.6	5099.22
262.196	262.196	262.196	1.70915	1.57862	1.85258	20	58112.2	161765	15784.2	152530	111587	89138.4	53943.3	85903.5	74351.6	4511.13	42170	3352.84	71938.7	29421.7	24361.6	29654.3	32398.6	2411.11	110120	17320.8	70279.8	54607
347.287	347.281	347.287	5.01943	4.7475	5.22517	22	40171	71699	8540.02	54280.9	33704.1	64153.4	5208.83	56842.6	36926.1	54165.7	57544.3	16640.9	67540.5	69811.7	38490.9	68963.1	50635	10834.5	69247.2	0	76059.8	32818.7
210.013	210.013	210.013	6.57505	6.48248	7.0187	31	78968.8	220169	73619.1	102986	5485.66	4501.8	34156.6	24539.4	32174.3	80105.2	28894.2	22422.2	160147	141982	177387	126178	129053	0	30507.2	155197	63743.8	62833.7
787.451	787.45	787.458	1.68828	1.50767	1.78363	21	82790.2	218996	17425.1	26218.2	56262.6	22153.8	13697.3	7508.92	162712	21981.7	31289.6	46228	111940	86138.5	55429.3	29533.3	44716.3	109624	227351	51970.7	60981.5	40280
817.696	817.696	817.701	6.5649	6.52855	6.78868	19	56090.9	161110	111604	33165.5	467.783	198996	312079	127424	0	230635	261194	139143	484.416	2335.12	757.578	4680.32	1321.34	0	50923.8	6619.86	19957.1	6463.2
583.873	583.869	583.873	2.5112	2.10552	3.08932	37	80960.3	24076	41804.2	81235.6	135929	86815.7	49273.1	77961.4	136964	85390	37429.8	59378	32899.8	60144.3	97523.4	54636.6	90717.2	71179.1	52155.4	47749.7	43623.1	11278.6
581.824	581.816	581.824	3.34456	3.0231	4.02482	44	56086.5	3117568	18323.2	2445.56	61962.2	34839.8	6579.43	3373.36	6686.18	19525.9	62440.1	47530.7	32197.5	71821.4	53234.3	57788.1	46647.4	162634	78992.5	46750.9	51085.3	30838.9
686.534	686.53	686.534	1.38853	1.22807	1.55937	33	86692.8	21298	79724.4	50684.4	53877	74463.5	58985.3	56387.7	60986.9	128589	81283.2	83834.5	95352.8	87183.3	115675	63961	76301.4	97862.8	92540.2	118662	75642	85166.7
804.494	804.493	804.499	1.38852	1.08692	1.51177	29	73167.7	44575	79940.9	80798.2	72689.7	93658	44245.1	66982.2	59986.4	70427.4	54705.5	59142.6	77698.8	69251.3	69230.8	50724.8	118487	69535.4	165578	63950.6	93906.1	35311.1
381.243	381.243	381.243	5.40678	5.2028	5.50065	19	56748.6	1295283	103292	18954.9	3225.75	3073.07	65307.7	87781.9	581.497	165840	42674.3	27849.5	51788.7	151912	27085.1	63409.1	6583.17	0	21390.6	85529.6	135173	28814.8
692.378	692.377	692.383	7.72245	7.65735	7.90847	27	38160	21263	12981.9	16263.8	28708.8	36292.5	58067.4	18779.3	17996.2	23552.8	24435.5	22645.2	18743.9	65791.3	21270.7	23404	32261.9	37223.8	23569.2	23226.4	29037.7	19085.9
551.821	551.82	551.826	3.37953	3.20745	3.77745	31	65493.4	24545	13185	7150.06	41664.6	38655.5	26650.8	12685.5	72830.6	27505.4	63199.4	44768.9	24462	51434.6	30613.4	33668.4	39347.5	221558	73684.3	22273.1	24741.6	35550.8
682.894	682.894	682.903	4.80125	4.65685	5.18077	19	49812.3	1978543	8961	13116.2	103834	78711	21150.9	8736.57	27267.7	58637.5	77923.9	126656	14901.1	26476.7	2940.02	7220.16	3782.75	278198	32795.9	3386.35	29056.1	4400.51
544.378	544.375	544.378	0.909333	0.782517	1.02865	18	20120.2	1399592	42272.2	26936.8	31631	18356.9	8481.97	11410.9	25405	7957.97	6821.66	33840.3	19516.2	14771.3	23079.2	10952.1	21095	26954	8393.44	11262.4	9577.63	7755
477.127	477.127	477.127	0.9579	0.8369	0.999933	19	21958.3	15995	13509.7	23394.4	26563.9	24538.7	16143	27150.7	21995.2	22476.3	18742.5	26310.2	25755.1	25084.2	0	6869.78	29168.8	34134.5	18096.4	30629.1	27964.6	29550
883.605	883.604	883.607	2.01282	1.89058	2.30403	23	70328.6	315783	23289.5	16435.6	27666.8	22662.9	20070.5	22874.1	74980.5	45493.7	34127.5	74279.8	48367.1	75730.1	80703.5	34981.9	64119.9	119161	188057	85874.5	58315.2	92974.7
467.325	467.325	467.325	5.65529	5.51872	5.9912	28	60280.4	132155	763684	18465.8	40123.6	23942.9	99648.4	161260	0	127393	117800	156149	25121.7	29644.8	12538.4	12220.1	20615.6	10803.5	33137.8	21063.7	31406.5	34601.8
700.519	700.518	700.52	5.01947	4.83483	5.20457	26	47982.1	83610	66864.7	26683.8	751.769	105565	135605	186209	1168.1	58663.7	210624	31309.3	12012.5	7339.31	893.261	0	19267.3	652.447	260908	1108.9	0	60394.1
812.511	812.505	812.513	4.91165	4.7712	5.38897	36	66963.2	10947	58569.2	59157	80847.9	193987	93880.3	28740.5	56650.2	65448.5	180214	40056.9	46365.1	17997.5	62484.2	12990.8	37561.3	83592	92493.4	68440.1	43743.7	29573.4
280.649	280.643	280.649	6.99715	6.94175	7.29965	24	38272.4	798281	9734.37	2368.41	6027.48	12626.6	8152.63	77319.7	0	56891.9	94149.8	32885.8	23061.5	63192.4	37190.6	62757.4	56157.1	56873.6	58576.9	69146.9	73494.6	75747
408.186	408.186	408.186	1.96282	1.47405	2.19158	48	93873.7	550754	137883	86692.6	117582	111886	111073	122511	22430.8	63162.2	86612.1	87562.2	102224	129771	135194	96774.4	118662	59400.8	100149	65236.9	260103	69733.1
221.015	221.015	221.015	9.25495	9.21193	9.28907	22	46671.6	53311	88265.4	7523.23	11001.8	4240.09	44436.2	26253.3	918.646	37421.1	23522.3	140291	59574.4	41589.3	12104.7	48623.3	239881	4737.54	9488.69	188922	164281	80893.8
606.38	606.377	606.389	3.29465	3.09302	3.79305	35	55154.2	199860	35060.2	21467	12892.4	34004.5	15712.6	59930.6	51539.5	59787.5	36185.5	30000.8	42018.4	39979.2	32473.6	39409.6	43791.5	47776.6	193518	46638.4	70881.8	45784.7
760.812	760.812	760.812	23.9549	23.796	24.2273	25	75300.9	137542	105097	131151	73436.2	69485.5	97233.9	75650.7	172396	76719	75474.8	77180.4	45722.5	67295.9	59020.4	57254	50151.7	45863.6	49558.7	44768.5	48006	43468.5
787.45	787.447	787.453	1.14185	0.951883	1.3133	33	52609.9	26244	5711.85	0	36511.7	10299.7	1750.88	0	100846	3001.76	19747.6	25185.6	61672.9	90857.3	52099.4	35034.3	33414.5	87801.2	52943.1	34275.2	39394.3	38330.2
491.786	491.786	491.786	5.90353	5.8201	6.27367	32	38890.4	34833	23051.5	38262.1	35066.2	57153	34828.7	42072.9	47365.7	29593.5	34390.9	34672.9	35742.8	35139.3	34535	26564.7	66744.8	41115.3	36165.8	28379.6	42345	34852.7
834.514	834.511	834.519	5.38893	5.21498	5.66353	23	59607.6	32756	61797.6	34825.1	46878.1	32560	183370	80018	10631.2	60107.2	182388	107051	22173	58691	31787.9	37396	46669.6	12448.2	102688	35435.5	40240.8	158353
541.838	541.833	541.841	3.43175	3.29625	3.94537	25	53814	11155	32117.2	72558.9	40344	57345.5	40137.3	30609.1	97029.2	43188.9	57520.6	39351.1	27695.1	51789.6	30354.2	34596	45905.6	65061.9	44648.5	24192.2	22028.3	26349
407.217	407.217	407.224	5.11306	4.86195	5.4095	26	41948	5992	92944.5	34698.8	20643.1	36277.5	22779.6	48608.7	43223.3	59161.5	45436.9	45724.8	27484.4	39345.1	41920	30690.4	10477.1	31170.6	48082.4	66785	59376.9	27289.2
636.449	636.444	636.453	1.02548	0.869317	1.18215	18	28084.1	25320	11757	9674.98	12328.7	13003.4	17335.3	11792.6	26656	10760.4	18062.6	17727.8	30924.6	31332	14699.6	21756.6	27465.4	34533.6	55187.6	39767.8	31774.7	42448.5
269.209	269.209	269.209	1.02238	0.9528	1.31878	18	35500.5	107637	50498.1	46231.9	53865.6	32203	47808.8	54711.4	21808.6	2479.93	39520.2	24558.7	14367	70870.6	14475.1	50405.9	28995.8	31749.4	24289.2	58152.3	43059.4	26763.9
555.307	555.306	555.311	1.0425	0.880467	1.31987	36	33240.9	5102	58813.2	75142.3	49999.7	50140	46866.6	45623.1	39053.3	23416.6	44289.5	25924.2	35354.7	30795.2	25993.8	24139.2	26919.5	23526.6	21986.7	26761.1	29193.4	17190.1
592.383	592.381	592.383	3.91222	3.5897	4.1525	17	52550.7	25805	0	33009.4	81205.1	0	0	55854.3	151105	835.105	9108.49	151989	774.726	0	0	0	0	138085	48025.1	0	0	45310.3
742.525	742.525	742.532	5.0207	4.65928	5.43003	33	50385.3	22907	68838.5	24368.1	11280.2	112265	172766	127337	8276.38	30906	211586	96982.3	25370.4	34369.7	6078.61	1614.04	35839.3	17043.8	187751	1021.65	2029.66	15472.4
745.551	745.545	745.551	4.96306	4.81327	5.43003	30	46631.9	13038	64989.2	32924.4	3548.44	173751	42966.1	31388.2	5098.5	96762.2	48827.2	165999	11841.1	24145.3	11827.5	998.686	32031.7	2164.5	195679	14834.8	10365.9	69534.4
557.636	557.633	557.637	8.7896	8.76372	8.85737	26	35861.8	47943	8062.86	9315.05	26578.8	31433.4	52543.5	10124.2	12937.5	10243.3	21136.1	15793.4	15603.3	74741.2	15830.6	16118.3	23866.7	40639.9	20521.6	9845.44	19481.9	14442.7
620.402	620.402	620.404	3.49167	3.39555	4.0665	28	53144.4	58213	45351.7	47945.4	9885.58	62791.1	10242.3	31256.1	65167.5	30188.2	17739.9	20359.7	29686.5	24973.2	32848.2	13054.5	64769.9	21713.3	89368.1	9310.03	15792.2	7890.57
950.545	950.54	950.545	2.48202	2.28322	2.7198	19	51169.5	294808	11655.1	25642.5	12174.5	15533.4	30279.1	30848.4	29395.5	4505.27	59006.2	16530.2	33004.1	79167.3	12925.3	59128.2	43693.6	123965	229818	53821.9	245564	155831
370.175	370.175	370.175	4.38868	4.36205	4.56708	18	47746.4	59575	99224.2	0	0	55749.5	77971.4	0	0	124397	52075.9	0	67110.1	70107.1	83240.2	116350	95237.4	0	0	184752	104763	0
105.068	105.068	105.068	1.02038	0.902333	1.3205	30	31855.7	25574	65393.5	25950.9	29107.6	25101.2	37450.8	34997.1	28056.1	24453.8	32342.5	29274.8	29956.2	36066.3	34073.6	37641.7	33845.2	31986.6	32252.4	44755.4	46073.9	28519.2
1037.59	1037.58	1037.59	2.84148	2.53473	3.07693	51	62849.6	131497	50431.4	6372.76	5620.44	31365	58450.1	12877.7	20348.6	27459.1	73769.2	29236.4	74150.6	76520.1	61990.4	77456.9	111956	69204.3	97719.2	68717.5	345480	46357.3
575.316	575.316	575.318	3.33356	3.02865	3.52953	46	52672.1	12479	72377	23412.5	38796.2	52243.6	48918.6	31672.1	2239.63	28610.9	66791.1	50953.4	53660.3	74402	57220.1	71424	112301	50832.7	65194.1	47792.4	92589.5	31135
440.308	440.308	440.308	5.94038	5.88358	6.13053	26	48919.9	44967	544704	21423.3	44107.2	38994.7	42233.1	121960	3586.57	93418.3	68596.3	101255	16667.7	39605.5	11466.7	20086.7	30505.6	2245.25	34398.8	20803.5	27895.6	37417.8
847.519	847.517	847.523	2.51423	2.35025	2.8538	30	47800	468550	45916.6	18665	19873.8	22263.7	51613.1	44887.5	31462	21494	14295.5	35043.5	62748.2	17421.6	40624	45064.6	47304.4	44758.1	80540.2	55888	115340	37036.2
295.087	295.087	295.087	0.683033	0.56755	0.79215	24	75709	12464	96634.2	35739.2	53956.3	94182.6	72050.2	80648.4	36256.8	45802.2	39527.4	86584.8	55272.3	76210.3	94164.9	53220.3	80858.8	77240.3	82578.8	77337.3	72974.9	87987.7
615.337	615.337	615.337	3.899	3.8404	4.00638	20	52451.8	203543	77134	1767.75	10385.2	81387.6	73147	0	0	146532	54509.3	18047.7	62819.7	57837.6	80673	103599	89622	13311.9	0	191883	71799.2	3614.57
816.575	816.573	816.58	6.04423	6.0029	6.28132	25	44692.3	92466	100802	9758.9	537.828	32987	38771.1	61748.6	1062.09	58287.5	85263.3	37914.7	30888.2	66877.7	34880.4	10907.8	50072.8	1224.81	174831	51405	48127.6	86568.4
570.272	570.271	570.275	6.25092	5.96697	6.49687	30	98200.9	127797	74731.7	36550.5	20004.8	6952.9	84954.2	55956.5	7833.81	195660	89850.9	75516.4	98852.9	137705	42167.2	283027	205229	3274.26	50661.2	400877	350492	239937
337.161	337.161	337.161	6.14017	6.1096	6.5473	21	39170.2	44072	30650.5	10111.3	0	37365.2	58251.3	48929.7	17310.9	38755.4	40142.9	42360.3	30183	52339.1	34511.5	11425.7	42127.1	49873	123991	59893.4	46084	69952.6
568.289	568.288	568.295	6.54172	6.46678	6.87103	36	38347.7	47460	55724.4	27408.4	32892	45915.7	52238.2	38555.9	25182.4	36510.3	45735.2	34733.6	25392.7	50148.4	26600.1	42144.1	48530.7	32534.8	32668.8	51022	89773.6	33264.5
617.357	617.347	617.36	4.08908	3.72678	4.5197	27	57930.2	117008	15053.6	3973.51	47008.9	98510.2	39087	6512.88	37565.2	69065.6	90644.5	163094	24459.9	54914.4	22435.6	26393.7	23996	96673.7	40290.4	5034.69	41060.8	13637.5
413.891	413.891	413.891	2.41702	2.08707	2.7355	45	57039.1	252920	33488.6	38590.2	67995.3	95330.9	60338.5	59650.1	0	73676.9	120828	127299	70120.3	68899.2	52514.8	57588.7	62273.4	85852.6	16701.2	32518.8	33480.7	4021.19
991.606	991.6	991.607	2.60232	2.4531	2.97778	26	73872.7	39898	15689	13378.6	31685.9	24562.9	13707.5	2676.64	49136.6	40875.4	40600.4	52419.5	58779.7	73168.6	68465.4	63325.5	79070.3	162462	237380	75726.4	66072.7	69810.7
385.137	385.137	385.137	1.99977	1.81813	2.3833	26	61929.9	109947	74959.5	39241.5	41049.3	51222	74912.4	41809.1	38798.6	14481.5	47434.4	47103	77145.8	85202.7	78260.8	57840.6	107816	75085.8	32195.6	141521	163415	36317.5
481.307	481.307	481.307	5.74859	5.65493	5.96395	26	53678.6	64456	117610	35735.6	51320.5	40842.6	99751.5	67135.1	463.086	118238	90950.9	76397.1	39228.5	75908.7	56063.3	50571.8	65887.4	0	71730.4	65950.7	80799.2	71794.8
610.857	610.852	610.859	4.02082	3.59067	4.19517	24	54588.4	21947	46753.8	52581	40263.3	142415	60370.4	28652.8	22114.1	50342.3	61451.7	36657.3	72921.5	47308	47954.2	38076.7	149238	26671.2	32072.1	33354	51176.5	16623.6
819.596	819.592	819.6	6.03373	5.98002	6.42225	27	44941.2	17040	124778	8068.81	0	39460.6	119496	60632.5	12219.4	95510.5	113887	37655.7	20155.4	48157.2	25702.8	7420.78	38800.9	16575.5	150142	40167.3	32732.8	51502.4
893.463	893.461	893.463	5.49338	5.3598	5.83558	32	44618.2	505701	58374.4	35429.5	37090	42131.5	58640	48923.4	22928.4	57202.8	51744	32906.6	47537.4	52943.5	38491.6	55259	72700.4	25663.5	37028.7	78477.4	100455	31726
549.863	549.861	549.867	2.40812	2.08592	2.56672	29	67726.9	597049	38714.6	12511.4	75315	133463	65688.5	27479.6	4035.11	81922.5	83211.2	65683	97670.1	77698	84804	69064.7	99711.7	117051	32732.4	33384.3	42416.5	6988.28
277.21	277.21	277.21	1.01232	0.9528	1.2566	25	27469.3	8358	25353.6	17430.2	16228.1	24728.3	34431.5	24626.2	23603.5	15562.4	34531.7	37021.9	32439.4	30537.9	20821.2	34238.4	47548.3	27127.5	28184.3	35240.6	49264.1	32555.2
622.25	622.249	622.254	6.93121	6.87847	7.24205	24	38020.7	72537	24530.5	8069.14	25272.3	4971.82	33364.4	5243.62	0	67859	64514.5	25902.5	34567.2	44631.1	40039.8	58322.6	72829.4	22657.5	37688.6	152005	121426	67977.6
708.534	708.532	708.541	6.21933	6.19715	6.45127	18	32382.3	795798	69687.2	7472.91	560.903	84580.3	187893	67229.7	3131.93	82670.5	161525	60167.8	8095.36	11285.1	8360.84	2625.23	14313.2	3833.03	39836.3	21884.5	20432.2	10042.8
244.148	244.148	244.148	4.68045	4.37937	4.97888	27	40233.9	213240	1951.61	6850.01	0	1342.52	0	904.44	166764	946.102	0	0	27897.2	10899	29538.1	29466.9	41423.9	63506.6	50250.2	15647.9	18218	15948.9
576.376	576.376	576.379	3.02108	2.84977	3.42985	31	56265.3	479915	55214.1	44828.4	16823.8	58224.5	2264.81	42938.3	69605.1	71498.9	7324.37	32999.5	45653.6	28843.6	29346.7	34772	66847.7	39788	125407	51388.2	41280.5	17527.2
554.364	554.362	554.365	2.77237	2.54708	3.14867	34	60488.1	28831	47398.5	74537.8	14883.3	46386.7	11402.5	46832.7	45352	90466.9	15090.1	27268.4	43785.1	34049	35473.6	29171.9	74241.6	38279.8	150830	40809.6	57150.7	25075.7
669.367	669.36	669.373	4.51505	4.2373	4.86977	19	54816.4	92416	14128.7	0	103115	62349.9	34461	7523.25	2627.43	55747.3	102043	116053	14596.8	58288.9	14343.8	31834.9	19766.4	230404	27842.2	12588.4	42994.6	24491.2
668.846	668.844	668.852	2.50852	2.01208	3.0289	43	76300.9	315770	33331.5	54704.8	77583.6	100954	36252.6	126617	50559.5	62485.6	46042.4	50022	110598	52361.6	84965.8	51913.4	131655	88164.9	77643.5	42701.2	22716.2	9475.24
354.244	354.244	354.244	1.18038	1.0239	1.31987	28	41716.6	55482	64234.5	17077	44175.3	18836.9	53079	28614.4	21242.3	75017.6	37468.7	28972.1	43603.4	40340.3	33739.5	60001	32579	43313.3	31841.1	104350	31042.4	49573.7
708.504	708.5	708.506	0.829133	0.6972	0.949533	21	26122.8	185376	2807.07	21802	13721.8	12005.8	6156.99	18609.1	28042.4	11163.8	9625.53	59677.6	36128.4	38192.5	37213.7	10253.3	36247.5	43451.8	30604.2	19244.1	21248.6	36899.9
601.85	601.848	601.852	6.95057	6.8501	7.24205	31	35292.1	61773	20210.3	25167.4	31085.1	39915	35043.2	24795.9	28150.9	29694	27358.3	32369.2	29003.2	41753.2	29303.6	29486.2	49165.4	37263.6	30105.4	28119	50108	23557.3
441.988	441.988	441.988	4.1542	4.09038	4.43917	22	44504.1	25437	140680	0	0	0	75809.2	10812.9	0	115928	31250.3	8944.21	34966.4	93220.8	28610.1	159424	52317.2	0	0	207345	161891	101781
588.841	588.841	588.844	3.40598	3.28638	3.54327	24	54246.9	11461	52428.2	3244.63	49340.4	228078	47280	4882.58	3103.39	73881.6	30053.9	11039	50442.9	72190.4	70266.2	38204.9	198590	23131.6	18041.2	51194.5	62697.5	4626.16
105.107	105.107	105.107	9.26345	9.21193	9.2892	20	44165.1	46914	74544.5	7840.48	7576.24	5003.55	54344.7	42804.3	7541.58	39352.4	24407.7	143242	59841.1	40275.2	11991.5	43188.1	214741	6587.17	12297	126983	120378	81598
791.529	791.525	791.534	4.80574	4.54418	4.96788	26	48839.4	29458	92223.7	4395.18	1267.05	163628	176731	42521.1	0	117993	109759	34619.6	37273.1	28435.7	39052.1	9576.54	48047.9	0	62656	54313.4	42694.1	21368.9
151.126	151.126	151.126	1.02677	0.891183	1.13428	19	28499.2	496134	45601.2	36975.4	22759.5	29515.6	41389.9	30285.9	42330.8	11078.8	26599.9	29752.7	33929.6	24807.5	23066.5	35984.4	22549.3	18614.8	15190.5	26127.3	20319.6	22696
989.592	989.587	989.594	2.91291	2.62448	3.3121	34	49960.3	611466	12891.1	0	37084.3	19320.1	30232.3	3060.29	10601.4	30565.7	39814.5	48952	13032.2	50708.9	10828.1	16004.5	13899.9	250255	41534.5	9717.81	38640.8	11295.1
256.957	256.957	256.957	23.4668	23.2511	23.637	30	66790.8	1759019	69533.9	171124	59654.5	63066.3	61621.7	74416.5	59225.2	42443.8	62001.1	67494.7	67232	69515.3	74500.1	38774.1	57153.9	54333.8	37167.6	52272.4	51725.3	52580.6
651.855	651.854	651.859	2.50633	2.13993	2.88088	29	88171.5	259552	41703.2	71126.9	254389	90704.4	25524.3	62390.1	139837	72366.1	26619.2	41030	49595.7	42263.8	76569.3	41555	75048	60822.5	100409	18521.4	34661.9	25479.2
329.232	329.232	329.232	2.2616	2.03645	2.5276	41	56003.4	219612	20284.5	52546	49860.5	87929.5	87488.7	40422.4	59313.1	43243.3	67866.2	84886	49638.6	35994	81413	37360.3	41785.1	46690.9	53882.9	101416	58436.1	41677.5
893.432	893.432	893.438	1.70479	1.42083	1.93237	38	58685.6	114812	40012.8	52349.4	49171.8	97869	32605.6	55305.9	55574.7	37386.9	57837.2	56485	50976.9	49024.5	59132.5	24917.7	132341	97373.1	117662	26498	45005.6	35749
632.368	632.364	632.37	4.21537	3.8404	4.381	26	49434.4	17821	60578.6	33386.8	49958.1	180251	57179.1	4881.5	953.642	76979.5	55247.8	3563.5	76273	57259.5	83069.6	37313.4	171284	3035.87	6624.14	62087.8	74953.3	0
341.113	341.113	341.113	1.47213	1.27397	1.7217	23	71945.5	252184	81149.7	157700	71752.9	50228.9	83460.3	73531.1	75363.5	70357	85100.8	70669.2	83481.2	69256.8	111334	67938	121638	45336.1	24813.8	36618.2	52593.6	31123.9
736.833	736.831	736.836	2.55667	2.15275	3.00437	32	80147.7	726971	43377.1	61804.9	144845	137456	53901.4	40401.6	88540.2	51948.8	33773.5	84849.3	122939	44909.1	148266	52965.7	76933	83265.2	124041	10308.1	23090	21569.9
572.359	572.357	572.364	6.92933	6.8501	7.10038	23	39260.5	105237	75029.5	10635.5	34048	12202.2	46714	6910.1	0	83462	46585.6	21416	38834	57846.8	43648.4	47588.1	72134.5	0	42206.9	130477	113856	50324.6
556.853	556.848	556.856	23.8867	23.7167	24.0911	32	63387.7	1982840	80043.6	182256	77955.4	78540	102093	105907	107149	57104.6	67096.9	38685.1	41499.5	45996.1	45839	45436	40687.7	52903.3	37949	34157.1	34100.5	34790.5
704.409	704.404	704.411	5.056	4.86085	5.38897	18	43157.2	41104	8154.64	11803.4	76582.8	53621.4	24867.7	12269.8	17279.5	36799.1	91270.1	87644.1	17203.6	36424.8	20739.5	19802.4	7378.58	180895	21125	1772.25	8579.85	18666.2
692.868	692.865	692.873	4.63087	4.31835	4.92332	36	48050.6	134044	79151.4	50728.9	51776.3	69558.4	77550.3	14965.7	5270.06	54537	62198.1	33680.9	75671	73740.9	75678.7	72850.8	122600	4523.02	5831.81	32098.9	102834	11338.5
257.99	257.99	257.99	4.75967	4.63657	5.11443	27	36402	65242	85587	37310	32015.1	3298.88	25554.2	40481	13190.3	62066	27601.2	23302.9	32525.6	69449.3	23842.1	98852.4	40901.1	24199.5	25669.2	88274.4	57735	15972.3
141.068	141.068	141.068	5.63997	5.45122	5.88377	26	58220.4	184390	95719.6	12001	13134.4	14458.7	22195.7	34746.8	19683.3	160207	22564.1	25146.4	30490.8	103689	35514.7	178737	25125.5	20112.8	24471.9	230819	109953	178121
692.827	692.825	692.828	22.7063	22.3881	22.8657	27	62975.8	13740	114985	49811.5	74594.7	77157.4	125135	58393.7	63250.3	61058.5	42094.3	48985.1	66785	55792.9	79688.7	80421.9	53779.3	140476	31028.8	48716.4	42287.7	44068.8
429.228	429.228	429.228	5.29238	5.11023	5.6137	30	37576.6	885430	36909.5	29312.9	35444.9	45886.8	36768.8	40175.5	27162.3	34652.5	41034.6	37734.9	39571.9	45990.3	45172.7	28058.6	60356	38450.9	23124.5	11443.2	13554.4	35013.2
484.264	484.264	484.264	3.13666	3.0439	3.52293	26	54396	885430	66300.9	14867.2	55404.2	31446.4	45568.5	14799.9	42456.6	201138	32872.8	39555.3	59986.5	27521.5	50942.2	113800	67962.6	21553.6	15732.5	211467	78443	19171.6
430.742	430.742	430.742	6.04132	6.0029	6.28132	21	36239.6	100937	9602.7	7544.41	11441.4	6400.98	28807.3	6081.24	17439.5	47905.1	45417.3	20544.2	34425.1	42862.3	42928.4	17378.6	63459.4	9578.58	61647.3	141661	105156	74358.4
670.869	670.866	670.871	7.53902	7.45635	7.75652	31	33689.5	37897	15970.9	16537.4	12076.7	37044	47919.1	18279.4	18978.2	19801.2	20411.4	25445.4	22278.2	54047.8	22065.3	23065.6	38313.5	33789.9	21666.9	23098.9	31906.1	16454.3
573.315	573.315	573.319	2.68265	2.53473	3.05925	29	67383.2	2925417	82628.9	119851	38561.2	123239	54488.9	95710.3	38552.5	92044.8	42915.2	32735.6	52990.7	58407.6	60910.9	44600.3	197647	37617.4	44147.4	62076.7	99019.6	24014.9
719.843	719.842	719.845	2.56698	2.1377	2.97983	33	63314	11018	25628.7	76525.8	105437	55937	22619.4	66120.8	77361.9	50801.3	28736.3	63624.5	55341	41129.5	69610.9	32567.3	68655.3	63308.2	58505.3	25414.3	20060.1	17176.7
779.532	779.528	779.536	6.10102	6.04392	6.50572	30	46282.6	10822	52918.3	8048.41	3998.55	32920.5	94058.1	26685.1	16344.5	73086.1	106350	33827.3	41884.3	54659	56875.9	19812.9	68035.1	37391.9	130399	121147	75547.1	72283.4
561.24	561.239	561.245	2.53173	2.28082	3.00632	40	69075.3	105970	116932	42782.5	20675.3	51201.1	62486.8	17175.3	36719.9	26576.8	14407	15785.1	40231.2	124307	94221.7	206119	184544	13057.1	29872	246517	389483	16600
159.117	159.117	159.117	5.53492	5.13198	5.83612	36	50329.6	1242434	56588.1	12713.3	6517.01	9279.46	28745.1	11048.5	3090.81	57001.6	22065.7	21127.3	32627.7	81464.2	8201.21	35725.5	26460.3	10017.4	30829.2	60678.8	77824.2	135597
680.433	680.429	680.433	4.44385	4.13537	4.70298	18	45658.6	36992	0	24844.1	59538.2	42482.9	0	43061.9	114702	0	28230.2	77545.1	0	0	0	0	0	91262	188288	11278.7	0	23459.6
848.522	848.521	848.524	1.6072	1.45102	1.73342	27	79725.3	570895	111377	73518.9	72570.3	119036	66286	82511.4	81691.9	88471.4	70411.1	52899.5	104484	115290	74334.3	47970.6	135551	112297	91593	96253.2	136070	54034.7
735.325	735.321	735.329	1.41074	1.29043	1.62942	38	76883.9	6530	57530.4	54516.7	30962.9	36662.7	50021.3	83287.6	31230.9	27580.3	67632.9	21496.6	291610	78229.2	26532.5	102797	82393.8	25304.8	169737	105570	224115	136432
767.568	767.561	767.571	6.15602	5.9731	6.56783	47	41203.4	19211	61896.3	17478.8	6037.46	46241.4	111801	86037.7	21910.2	92337.7	62536.5	36378.3	16500	64843.2	30147.7	7356.58	30914.9	11388.9	154424	25866.8	29511.8	57488.5
572.31	572.308	572.315	8.94887	8.92273	8.99845	25	33365.3	159453	6604.06	7193.11	23749.6	29438.1	47772.9	11327.4	12412.3	12282.9	12127	17535.8	19365.3	65662.8	15489.9	22146.6	19710.6	33919.7	20228.9	14761.2	20904.7	16394.5
340.676	340.676	340.676	4.18864	4.11343	4.70298	26	43253.1	122347	51698.2	44685.1	53759.9	60448.2	44862.7	0	17411.6	117025	29559.3	36054.7	57314.4	43252.1	66518.1	65126.9	86936.8	29765	0	105316	39541.3	0
586.65	586.648	586.656	9.12997	9.08475	9.15295	27	33401.6	79964	8215.69	8906.18	20149.7	31792.4	43722.9	12913.7	14773.6	12820.2	17669.5	13391.2	19962.1	67310.4	15263.7	19620.5	21005.3	40340.2	19246.8	14932.8	16322.3	15737.5
811.552	811.544	811.554	1.2969	0.957133	1.56202	45	60402.6	18043	1392.09	0	16183.6	2850.87	0	0	66565.3	14586.8	19911.3	28014.8	95079.7	87729	68438.7	65696.7	68442.1	99661.6	63553.1	67552.6	76031.3	44784
530.319	530.311	530.319	5.68738	5.60953	5.77408	19	46144.7	38861	85790.6	24495.8	8335.36	44576.9	114763	60645.3	69650	113834	84331.3	45976	35253.3	55657.4	18597.7	43407.8	52716.7	41399.1	56463.8	52198.8	57292.1	54643.3
888.503	888.5	888.506	6.05612	5.99883	6.44328	29	39855.6	3250	45062.7	9365.22	33389.4	44533.9	39837.9	23780.3	22203.6	55748.5	54222.1	41981	40972.3	43850.9	58398.9	15014.9	62040.1	43068.1	73932.4	41231.1	40510.2	40000.3
676.854	676.854	676.857	22.6947	22.2521	22.9787	36	61147.2	58614	62854.5	48189.1	61278.6	50918.3	47227	79330.7	70921.8	46029.8	65301.6	49313	46857.4	48385.1	48376.7	45824.6	34418.6	45225.3	44882.8	45160.5	41940.2	35378.2
979.596	979.594	979.598	2.34203	2.15868	2.4776	22	63510.9	40044	94015.4	8752.75	35876.8	90882.9	65558.6	30878.4	11896.4	177339	70349.7	50780.7	88687.1	105712	59905.1	58504.6	195173	22563.9	30312.4	102488	191075	17110
626.829	626.829	626.839	4.02198	3.72028	4.21435	25	44479.2	9991	36462.4	7199.79	20144.3	61808.6	58064.1	19681.3	14014	28683.5	74136.7	26709.3	53076.1	66024.5	53237.6	54606.5	97160.7	54776.8	31035.6	45526.1	103037	22531.2
614.474	614.472	614.476	1.34758	1.20503	1.42462	31	61546	49301	39825	29173.2	35984.6	41130.4	36013.7	37636.9	39368.8	65419.8	63789.7	56119.9	69522.8	90192.4	45549.2	32002.8	40197.2	113240	211116	81158.1	49625.1	45292.2
237.987	237.987	237.987	7.02079	6.92797	7.3571	28	49146.5	69581	50557.5	16386	27426.7	23274.5	47024.2	22644.1	445.977	63252.5	74834.7	52159.5	65650.7	82754.9	64190.6	49779.7	93818.3	27181.3	69075.5	76770.4	138750	95384.8
730.557	730.554	730.56	1.10518	0.891183	1.2718	48	54003.8	45877	60532.3	36087.4	22232.8	40378.8	34681.1	31724.9	31671.8	68112.5	53674.8	39474	35703.8	36525.1	46957.9	59498.9	38282.5	35987.1	222291	56366.9	72114.5	80094.8
826.529	826.522	826.535	6.03998	5.9731	6.44328	22	32893.1	54577	30274.2	8138.01	1443.27	9403.25	16513	12598.3	7545.47	40214.5	61902.6	17681.1	30934.8	45129.1	49968.2	19230.2	54518	46147.2	65250.7	84419.1	54377.2	81788.1
295.087	295.081	295.087	0.202425	0.0475833	0.478383	44	45689.6	29135	27701.4	37551	39443.5	94856	37198.2	38380	44332.2	89609.3	56033.7	51066.4	37769.4	51606.6	72921	37629.3	38260.3	39383.6	28346	34438.1	39203	41661.3
648.842	648.839	648.847	4.22698	3.95387	4.38228	22	47466.3	31774	48880	17816.2	23667.7	80785.2	67278.7	19625.9	4071.49	28642.5	92860.4	13821.4	65979.3	67592.8	51966.4	54409.7	115923	12820.9	26182.2	43705.1	86533.6	13602.1
458.727	458.727	458.727	5.42607	5.3527	5.81373	29	33451	25118	49796.1	28394.2	34664.4	41498.1	49505.1	24380.6	2322.18	51283.1	33804.9	20220.6	31026.8	39739.6	22899.8	46729.6	43078.2	25469.3	22699.8	59371.2	90349.8	26235.4
155.059	155.059	155.067	4.86197	4.55962	5.08912	25	37392.7	139623	84529.3	46993.9	7120.68	3717.91	21822.5	16490.5	0	46202.1	13872.5	15852.2	37429.8	55631.3	30489.3	87649.4	38938.7	3629.25	7452.28	154514	137243	32455.1
994.565	994.565	994.57	2.63506	2.32805	2.83118	34	50600	224441	21965.2	11416.4	19924.4	4400.95	51577.8	35167	7884.13	22885.7	73120.2	38059.8	54597.5	101341	32720	78922	80867.9	52853.2	97972.2	66777.5	207927	53578.7
804.819	804.816	804.824	2.56184	2.1628	3.07282	34	67694.7	65219	27976.3	77743.6	87547.9	119298	23499.4	44663.3	70561.9	54232.5	27213.7	58432.5	94370.6	37374	165603	33352.7	104739	73973.3	51698.1	20422.1	21962.6	28943.1
530.279	530.279	530.279	5.40949	5.18027	5.75512	26	43333	109216	29745.5	22609.8	10542.1	9545.91	84312	71487.9	32844	101853	47765.3	84555.9	56848.7	35874.1	8752.04	22879.5	40851.8	32963.7	40529	34221.7	30935.9	52638
416.25	416.25	416.25	2.95628	2.8189	3.34608	26	47144.8	22005	47363.5	10653.8	22812.8	17866.8	39654	19137.5	11576.4	79095.1	24279.5	31379	37135.8	27833.6	24441.6	43366.4	36241.1	24913.7	116477	67113.3	41904.7	99125.7
599.381	599.378	599.386	5.00315	4.74372	5.27402	29	36145.4	30053	10815.2	12977.5	12502.1	0	19735.6	23056.3	31449.6	34412.4	22179.3	33809.4	29371.5	63815.5	31876.1	46811.7	31096	41710.2	81373.7	67551.9	52692.6	41734.7
641.327	641.324	641.331	2.41022	2.18283	2.80205	48	53890.1	129295	40859.7	63542	66018.8	57323.7	79630.4	38762.8	28945.5	72298.8	57077.9	54037.1	53951.9	44594.6	47474.8	77505	82632.7	62692.6	41698.3	41289.7	56794.6	25481.6
133.924	133.924	133.924	8.69715	8.53172	8.96188	33	49259.7	23522	47586.7	50518	41630.2	67805.5	100874	41616.9	67934	46582.8	40527.3	49015.3	89000.4	50613	32979.3	39938.7	50805.5	34290	37378.4	35496.7	81529.1	36346.1
685.838	685.834	685.842	2.42201	2.06083	2.54635	24	62164.1	67446	43398.2	16579.1	96497	68110	53915.4	31235	7167.97	85765.5	71471.9	89591.5	100861	83325.3	88609.9	62119.7	75408.7	141703	37484.9	32687.9	27197.3	4023.56
868.371	868.365	868.377	1.04848	0.9242	1.21932	21	44809.8	265739	86379.8	64329.7	39167.1	50041.6	86475.6	65546.7	50893.1	50426.6	38742.2	32927.7	39965.7	63556	37982.5	40167.3	26421	22835.2	28984	40494.2	38653.8	43313.6
392.688	392.688	392.688	4.65777	4.61145	4.78873	17	38272.6	8984	73118.8	0	0	63144.4	59714.5	0	0	106447	8102.09	0	55800.4	57054	51218.7	75764.9	87159.2	0	0	148713	106117	0
914.525	914.52	914.531	6.02553	5.95715	6.44328	31	38533.7	56547	54081.3	8725.48	31350.6	43266.9	71424.4	21272.5	16552.4	59922.9	86434.5	41740.5	29810.4	28976.7	37453.2	10189.4	45829.2	33952.8	69097.5	33322.7	27217.8	37774.1
174.998	174.998	174.998	2.9056	2.6885	3.28397	26	45356.2	111664	43047.8	1125.72	24243.7	1792.55	166358	42090.6	0	24761.6	82902.1	9022.71	45216.5	56080	11331.9	56106.9	24085.1	15890.1	0	148330	304642	111715
872.545	872.542	872.547	5.99733	5.95715	6.21552	23	34144.9	27166	79701	2317.61	18122.3	21881.4	178322	17856.7	6267.89	62310.6	156101	28877.1	14656.3	20143.1	13552	7615.44	15143.6	3416.36	44572	51838.4	31472.3	54991.3
659.362	659.362	659.364	4.15685	4.11267	4.31235	19	43269.5	109753	67509.7	5508.68	1117.63	48689.8	53657.6	12399.6	21521.4	115378	37932.7	11326.7	54663.4	48271.1	59814.8	76817.4	75921.6	11374	87826.2	149361	63109.9	3415
731.535	731.529	731.536	6.18051	6.13995	6.56783	24	33730.8	165368	49906	8322.54	13970.4	36702.9	100893	33676.6	11251	52502.6	77447.1	25838.6	24867.4	41947	29917.1	12795.1	41299.9	24703.9	107570	80611.8	44959.4	39603.2
439.9	439.9	439.9	7.3365	7.25757	7.5857	17	30094	217496	18891	25397.5	33798.1	41683.5	43578.5	14103.5	0	18501	14854.9	22220.7	25547.6	42218	22877.2	22419.5	40930.2	38108.2	17489	18210.5	32312	18591
634.839	634.837	634.846	2.42114	2.03998	2.95693	40	41627.3	51023	19671.8	22044.5	65305.2	94386.1	38715.3	48576.8	0	80542.4	28193.3	29440.5	55411.1	63822.1	28113.1	42557.8	49847.5	88070.7	15178.1	18777.1	22584.2	0
700.547	700.547	700.553	1.01872	0.891183	1.07078	27	31609.4	72351	22177	7357.01	10776.4	8658.5	21982.3	14627.9	16155	38599.5	31239	37296	31370.8	37957	32519.4	30514.7	23607	35461.6	80431.1	38691.7	43250.8	38582.2
580.348	580.343	580.355	6.80844	6.75457	7.03827	22	30982.1	93440	14624.2	26293.6	23169.7	10700.9	26278.5	23731.3	0	42290.8	112008	12163.6	22619.4	24861.8	51293.7	61835.7	54461.2	1052.11	27683.3	44627.8	68958.2	50034.4
1021.62	1021.62	1021.62	2.56703	2.5018	2.6214	17	54700.5	45411	113387	850.874	15645.8	141272	63063.6	12987.2	0	122203	22915.9	6775.82	74477.3	84113.1	78627	79372.9	172825	3444.35	4921.13	107078	133253	0
192.941	192.941	192.941	2.41013	2.10957	2.8633	33	48844.5	3471	39663.3	12420.1	30465.8	76753.5	66983.2	19048.7	27894.4	170832	54910.9	68829.6	55719.9	66540.5	39130.6	55242.7	60183.2	72274.1	19419.7	45870.1	43115.8	8485.19
594.272	594.271	594.273	3.38682	3.32937	3.80132	27	44610.5	19899	98962.7	20785.6	51936.7	28896.8	66514.6	0	0	138952	29457.9	40912.7	51829.1	66364.1	71080.7	72230.8	64055.9	30221.4	1155.9	116173	37434.9	0
690.88	690.878	690.888	4.69338	4.63415	5.0811	19	39680.2	40426	21987.8	801.352	40532.2	31876.4	40146.3	1062.58	1064.58	85661.2	88903.7	52119.8	19379	77702.9	16956.9	34320.8	26125.6	71332	1089.32	12108.6	49823.5	11910.8
827.571	827.569	827.573	1.89988	1.66095	2.19822	36	72241.9	15837	30295.8	55998.3	25941.7	57081.1	28365.6	71164.6	88546.1	47217.9	84298	107295	55488.7	80528.1	88947	60911	73174	54312.3	91118.1	94044.6	129829	84986.4
370.743	370.737	370.743	6.7248	6.6586	6.90052	20	29614.3	166258	44633.3	9930.2	544.731	75721.8	117010	80927.9	620.553	74061.5	149846	90364	3550.75	7278.53	4775.76	4944.66	11222.7	0	43731.6	5338.46	11803.1	5950.09
789.911	789.906	789.911	4.17712	4.0221	4.64953	26	46273	114347	128073	0	0	0	96535	0	0	90358.9	36282.2	0	31127	119700	19396.7	172795	37366.8	0	0	352491	125318	115888
850.438	850.436	850.444	5.22355	5.11023	5.6137	30	35794.5	34675	44177.8	25496.3	32449.2	37374.4	25113.5	11662.9	19306.6	54015.9	24657.9	26995.2	32796.9	38997.7	32959	61497.5	57168.4	29004.4	27021.6	103436	114919	9715.46
887.504	887.498	887.506	6.05642	6.0029	6.44328	24	31478.4	9150	40707.1	14174.8	35801.3	30324.1	30966.9	18229.8	14709.8	44165.5	40028.6	33010.7	36904.1	33129.6	47842.6	11668.5	43816.8	36785.4	62004.7	45735.6	28489.7	33012.1
356.223	356.223	356.223	5.04165	4.7475	5.22525	20	36144.7	16499	30144.9	45441	19151.6	20261.7	32765.5	65135.5	3495.74	17661.9	51931.2	641.04	51997.4	37893.9	9521.54	121085	36796.9	697.746	33085.7	51244	119190	31647
316.021	316.021	316.021	7.02287	6.9611	7.34782	33	42394.7	1061938	76341.8	21361.2	45843.9	27864.5	68630	28446.8	19960.1	62319.8	66191.3	50958.7	50940.2	57625.1	47012.5	45658	50606.6	41499.1	48550.9	56053.8	58833.4	56570.4
314.237	314.237	314.237	1.04935	0.869317	1.37513	27	38496.7	717504	23763	24963.2	24541.6	24504.5	29381.3	34413.2	31838.9	43683.4	29723.3	31722.5	32988.4	66835.5	23694.1	50586.9	15775.6	60063.4	22092.3	68163	53132.1	26573.8
802.527	802.525	802.531	6.07028	6.0029	6.46415	23	36731.6	58224	41775.6	7018.64	22762.1	33646.1	14885.9	20324	17294.8	40124.6	57881.5	28368.4	34071.3	50927.9	49197.9	19505.3	61390.8	40080.8	114730	95561.1	65404.9	75773.2
689.553	689.546	689.556	6.72538	6.6803	6.9346	22	27194.5	458095	73626.2	9696.35	3489.81	75110.3	188029	66900.1	939.732	57956.5	134865	56798.7	4527.59	5906.35	3261.11	778.963	6111.12	985.61	25263.1	5206.2	8118.51	5128.56
227.95	227.95	227.95	23.8026	23.5916	23.9776	26	51338.5	303599	162032	72014.9	65543.8	74997.1	71060	62655.4	41517.1	44844.6	48645	46774.6	43741.3	45952.5	41839.2	30265.4	36290.2	45198.1	43018.6	33993.6	35448.1	28405.9
979.596	979.591	979.598	2.76155	2.5138	3.41862	43	51077.6	118785	75533.5	61018	33257.3	63896.6	25337.8	37279.1	53477.6	28595.6	35784.1	41898.5	44122.9	50112.4	41036.3	52033.2	118273	66440.4	95062.9	21832.3	89860.2	40384.8
965.539	965.535	965.539	5.90353	5.81402	6.27367	34	35532.6	81645	37114.5	30701	23619.2	38997.7	46110.2	34585.5	22815.2	37905.9	49849.9	28696.1	27734	39563	26497.1	45780.8	54400.8	24084.8	28847.1	58325.1	79903	25846.1
852.591	852.587	852.595	1.36527	1.24402	1.57227	24	53866	1536404	26848.7	8235.86	24867.7	17771.5	37175.3	31821.5	38168.8	71227.3	45590.8	59725.9	55460.6	82333.4	59364	57420.4	64632.8	74009.7	79151.4	99366.7	78429.9	72488.5
822.548	822.541	822.552	6.12611	6.07133	6.50243	22	37467.7	25325	45816.7	21988.1	5165.14	21017.4	84839.1	52192.3	10066.4	62961.3	64618.5	30935.2	34747.6	54612	45120.2	28182.1	72357.7	506.231	74629.5	60749.3	60204.3	45222.5
576.272	576.267	576.275	7.02285	6.9611	7.31887	28	32703	16684	69783.9	20986.8	48159.8	21663.1	50913	8454.86	12167.9	53005.7	26981.3	28146.8	44332.8	48881.2	44852.6	36974.2	47974.7	18309.2	36401.6	48550.2	58618.2	32545.7
765.545	765.54	765.549	1.51222	1.29043	1.71923	30	69921	730987	18178.7	32540	28798.6	36394.1	60873.1	49242.3	66066.5	97195.4	66211	95258.4	54233.3	57402.7	48267.6	39581.6	64721.9	92709.8	106961	108618	130807	59011.1
624.837	624.837	624.84	22.7743	22.5928	22.9106	31	54957.5	102652	55768.2	45577.3	56055.7	134564	52701.5	51546.2	61742.4	47337.4	43012	38983.1	108308	59096.6	73979.3	35451.7	38541.8	48188.6	46060.3	34892.7	51137.7	37069.4
706.395	706.391	706.397	4.91222	4.7248	5.28545	35	42223.3	492530	42965.9	46043.1	55701.4	63826.6	38729.6	55729	32512	38217.4	50087.4	8005.65	43109	32364.8	52259.3	18631.7	81758.2	33433.8	66596.6	38221.5	64559.9	31534.2
607.29	607.288	607.295	6.93122	6.86408	7.26125	25	32350.8	6074	68473.7	10134.6	34484.1	4038.89	45766.6	7492.43	0	55630	53162.4	14890.5	20157.6	31416.8	24058.2	52537.3	38281.2	7291.86	20338.6	146126	97374.6	45030.5
919.376	919.371	919.378	1.02544	0.902333	1.16065	20	26758.1	203732	11724	30397.2	39166.8	57593.4	20677.2	34633.1	45181.7	10883.7	22957.5	26032.7	33584.5	15324.4	22398.8	0	20710.9	28751.3	75422.2	6710.31	264.273	12493.6
586.303	586.3	586.304	7.02843	6.92965	7.33807	20	26702.6	26398	59727.8	30330.4	61203.7	33360.8	17019.3	17616	26331	0	49508.7	47799.2	11017	9594.43	0	6773.36	8334.26	33171.5	48495.2	8465.72	3758.15	55046.2
838.5	838.496	838.502	6.15727	6.13235	6.52263	18	25162.2	34111	49090.5	16980.1	1639.9	56069.2	0	50743.5	15911.5	31836.2	0	32611.3	27451.3	29826.7	30496.2	13349.4	33176.4	4671.41	55711.3	25398.2	23624.7	19500.9
821.809	821.808	821.816	2.48708	2.18585	2.80145	32	64628.7	31909	33967	78784.2	85168.7	82509.1	41218.4	91537.2	19910.2	45671.9	38574	132078	40298.1	41977.6	107788	45482.5	91368.7	146901	47565.6	25928.8	22585	6236.85
612.314	612.312	612.319	6.95329	6.8501	7.26125	32	34147.5	1199677	36216.8	20808.8	27442.5	31586	47079.8	27472.5	16733.7	32153	33142.9	27834.5	22434.2	51475.8	20852	32362.3	55761.6	27865.6	31780.1	36756.1	59951.2	21983.3
846.527	846.522	846.531	6.0401	6.0029	6.16922	21	34316.3	15205	56835	4473.93	3381.94	23214.1	140707	26397.3	2667.08	53133.2	105723	22591.6	21351.9	42649.9	27949.1	11722.7	34802.8	1284.04	87062.1	99975.4	55770.8	51407.3
641.358	641.356	641.358	4.26711	4.20373	4.74788	18	43609.1	19199	41987.4	51496.6	40669.4	59262.8	47229.2	49013.5	48365.6	36618.5	31276.6	25696.4	40670.8	52346.7	53465.9	38307.2	86597.9	19279	40021	29147.4	63840.7	16478.3
113.105	113.105	113.105	4.83942	4.4981	5.1274	29	46360.9	544481	13680.3	34188.8	30920.9	40750.7	45954.6	25146.5	30329.6	77131.3	34186.3	40175.5	69935.6	125894	65525.6	25582.5	105910	47332.2	48081.2	6859.54	6077.6	35594
371.32	371.32	371.32	5.37618	5.13293	5.6743	28	38895.5	205335	31104.5	33594.8	12882.7	38089.5	44085.4	35757.7	44462.2	33432.7	52811.3	35258.3	5972.73	37427.8	6465.6	18621.2	24549	33435.2	55266.4	54807.4	85342.7	25967.6
652.471	652.468	652.473	1.32831	1.21467	1.39925	20	35366.1	23333	30671.1	18688.6	24579.2	32752.3	27220.1	32163.9	31235.9	51588.4	39776.3	41529.4	44593.8	40619.9	41060.8	24898.3	58863.6	37736.1	44102.9	38652.5	52515	32882.7
838.804	838.799	838.809	2.50095	2.15767	2.8633	21	49973.1	45946	23249.5	32418.8	57426.5	124209	32949.4	27764.5	22573.4	55338.7	39926.6	50606.7	55429.3	40274.3	61904.8	36053.7	80664	78583.6	35883.4	15511.9	23657.1	3186
334.949	334.949	334.949	4.40458	4.27183	4.87713	25	52056.5	555937	142240	5527.68	12657	0	95118.9	37584.4	0	78365.8	69580.7	39919.3	50036	105756	43622	125874	61936.4	3710.84	45576.5	196379	126682	112249
303.959	303.959	303.959	2.19062	2.01208	2.52365	22	70007.5	103693	171760	0	38915.9	9845.29	154183	50140.7	2464.65	77826.7	30547.9	39151	81517	150105	80139.8	111784	105242	26608.1	13793.5	119845	232336	49505.1
277.917	277.917	277.917	22.0932	22.0252	22.1387	20	63206	36749	26552.7	33875.4	39005.7	37179.8	38847.1	32325	60964.4	68715.7	57030.4	64048.3	73975.5	74237.5	70751.6	73169.5	72548.6	100187	84638.2	86140.6	80516.8	85630.4
774.553	774.547	774.555	6.24663	6.21718	6.58292	21	26230	236801	30551.3	24538.7	3492.69	7368.02	53678	98651.4	10937.5	13284.3	253301	9348.58	12430.1	24310.9	13821.2	14733.8	25839.5	495.374	36613.2	16770.3	18506.1	35915.9
751.536	751.534	751.54	5.05929	4.95948	5.40727	18	52989.5	19262	28846	30502.4	19400.3	27038.7	148322	120342	17315.9	24461	173925	145697	4464.22	8520.19	1061.83	0	6234.81	30830.9	262381	0	0	78276.4
190.908	190.908	190.908	4.59607	4.19675	4.93012	35	44934.6	69776	24002.4	43030.5	49101.9	77247.1	36447.5	42118.5	33836.1	47748.2	34264.3	35210.3	73206.9	73247.3	62431.5	27009.7	43886.3	56843.6	60049.3	23734.4	70570.9	3091.43
862.498	862.496	862.503	6.07877	6.02138	6.48502	29	38732.7	65153	46701.8	16788.6	29744	60348.9	31387.3	49985.6	26326.6	45668.1	33165.9	42124.6	38010.3	43342.8	42479.6	16672.7	43340.7	43137.2	73365.2	35327.9	29683.1	33692.8
469.583	469.583	469.583	7.73223	7.64413	7.91435	17	27739.9	8031	10144.2	14854.5	24252.6	34275.2	43434.5	15626.4	16711.7	11588.5	12378.7	18142.3	14499.7	43662.5	13825.8	18281.3	25894	27442.7	16326.6	10347	25607	17094.7
395.215	395.215	395.215	6.19365	6.15517	6.34218	21	38272.4	64155	48914.4	26310.5	626.812	89197.9	100089	94016.2	501.125	69587	124670	114347	11215	18766	11693.6	9356.13	14690.4	0	47180.8	24399.4	27216.6	24483.2
277.1	277.1	277.1	1.98292	1.81813	2.15753	20	41657.1	20403	71835.2	108446	76654.5	85759.3	55622.3	56404.3	47695.8	31654	47532.8	32615.7	28973.8	43929.2	61304.7	58829.6	19564	14215.8	18246.3	13159.7	43504.9	5587.39
863.489	863.489	863.495	1.57155	1.14185	1.81868	34	62293	28344	103488	176132	79287.8	139936	34037.2	86319.8	92254.1	38162	78721	61833.5	80429.1	54075.3	31151.3	22380.8	57254.5	15153.8	49868.8	29274	50976.3	22333.8
799.534	799.531	799.541	6.15408	6.10973	6.27757	17	28115.4	38486	66268.7	5677.48	0	29577.2	156985	39577.8	1180.85	43885.5	106456	28419.7	7831.29	20517.9	12569.6	3656.27	16662.6	471.398	51484.3	44045.2	29420.8	36016.4
729.514	729.512	729.521	6.2242	6.17787	6.58837	27	29796.8	254796	55912.4	13592.8	0	76346.3	138283	55642.2	0	49605.3	138270	51043.8	12147.3	14311.8	11802.3	3796.8	18630.8	10508.2	41515.8	36361.3	21186.1	19514.2
355.246	355.246	355.246	4.87593	4.60418	5.20255	34	32927.3	73174	0	3634.73	1649.57	0	0	3021.9	67535.2	0	799.045	2051.24	35117.9	19162.2	45885.4	64878.9	40794.3	60484.3	85604.6	58662.7	70111.9	23692.6
623.864	623.862	623.866	7.14742	7.05125	7.41437	30	28488.3	90906	15309.9	18824.6	21326.8	33392.2	31657.1	19984.1	24339.6	21720.2	19487.4	24087.3	20900.7	39200.2	23868.5	20961.7	34706.3	25170.5	22035.3	27759.3	38929.6	20448.2
605.33	605.327	605.336	6.95061	6.86408	7.24205	28	29245.9	60736	23830.4	24983.5	32034.4	38481.2	15163.7	21523.3	23243.6	28648.1	25956.7	22067.6	26341.7	35661.8	22848.3	24711.2	45854.3	30910.2	24312.9	20928	33347.5	18232.8
579.41	579.409	579.412	1.25752	1.24483	1.32298	18	44295.4	46772	47654.6	34305.4	22791.8	48280.7	42844.3	42367.5	35082.3	22336.3	50780.5	47458.7	47440.2	46889.9	43566.8	20575.5	61456.2	73563.8	52752.8	38829.1	58366.8	29786.8
841.516	841.512	841.518	6.17823	6.13243	6.40655	25	39682	157557	68764.9	32959.8	11499.1	120442	81051.2	90378.8	0	76687.3	96456.4	85497.1	13026.2	21961.4	15269.4	6857.99	21196.6	1618.13	61512.7	18910.2	18398	20764.7
167.152	167.152	167.152	1.02528	0.891183	1.16065	23	23262.6	80135	4157.58	16622.2	12393.5	9910.21	24293.8	14592.9	21444.6	22931.4	26758.9	27546.6	30770	27020.3	22891.6	31250.8	16716.5	19173.3	15122.7	33611	17703.9	29325.2
575.316	575.316	575.317	3.74643	3.5329	4.1525	46	39608.9	130127	8494.98	35148	49816.5	13052.4	19961.9	46127.6	39202	6072.69	99122.4	47657.3	22579.8	12460	15842.9	11704.4	33058.8	72145	66770.9	10565.4	23644.9	35818.2
586.986	586.982	586.991	9.11797	9.07757	9.17425	24	28314.3	69042	6893.93	6152.15	16393.4	25638.4	35456.5	6933.43	12355.7	10421	11720.1	14658.9	17249.8	57873.4	10804	12630.4	16916.2	34670.7	24321.9	12753.6	12511.1	13722.1
165.985	165.985	165.985	5.3171	5.08865	5.81555	29	40737.6	39131	46695	34498.6	24371.4	26254.1	49114	78434.2	16020.2	23582.8	58347	71446.5	86329.2	52149.8	89261.4	20996.4	64407.5	0	39132.6	0	7287.33	28127.3
604.815	604.814	604.819	3.8531	3.31832	4.37648	36	37890.1	14369	26758.1	16466.4	22054.3	18100.5	38555	40924.8	14032.8	19904.4	43311	36479.1	25033.5	36046.9	26461.7	27172.8	51842.9	76324.6	84655.8	36074.5	60994.7	98670.6
360.998	360.998	360.998	5.13056	4.93812	5.47778	24	50704.4	59376	46260.5	21066.8	20136	0	49114.1	39819.8	9755.55	29950.7	53104.9	52900.8	57891.4	72510.3	74077.3	52042.4	71111.2	19055.9	18418.1	29367	20566	237786
848.542	848.542	848.552	6.04973	5.98002	6.23672	18	29441.4	217203	69394.1	5284.62	6572.62	37323.8	104678	32132.4	6914.43	36895.2	84867.1	20359.4	18986.4	29438.1	13922.7	11309	35495.8	2389.74	73082.4	45989.4	34946.3	33671.4
698.404	698.404	698.408	5.01446	4.7475	5.30615	26	35316.1	128269	2120.27	61984.2	55342.1	83075.1	6300.17	52275.1	7564.11	8648.75	26349	49201.8	1648.31	6726.09	2138.64	3968.56	17760.7	74754.3	52330.3	0	13660.6	18513.7
570.448	570.446	570.453	1.29485	1.19197	1.47942	23	54233.5	320780	38399.5	13944.1	26957.2	32038.5	34554.8	24702.7	41710.2	50415.6	50391.9	47936.2	53412.8	69581.5	55436.9	31568	53864.2	61745.8	182775	67286.3	40303.7	58068
591.42	591.418	591.425	1.25663	1.14673	1.45288	23	54628.8	81121	7206.04	18272.7	22189.4	17665	14416.5	17001.3	42972.9	18147.3	28793.9	28880.8	59524.8	66821.1	53627.1	50265.8	55246.8	85462.3	148977	59467.2	61329.1	62500.3
714.394	714.391	714.394	7.91088	7.85713	8.0803	21	28844	527133	8512.18	10809.4	18854.5	24968.2	48918	13819.2	16090.5	14320.2	16086.5	17193.9	16795.8	58119.9	14041.4	14953	19857.1	28769.1	14230.8	14220.4	18142	14598.8
922.515	922.512	922.52	5.70105	5.58683	6.05682	33	33595	105207	32744.6	23135.5	20368.4	27163.5	39593	33210.7	25449.9	36701.8	34625.8	29334.4	28349.6	43019.2	29060.6	50159.6	51807.5	23273.6	24917.8	55518.2	70038.5	30366.7
436.711	436.711	436.718	5.14515	5.11023	5.6137	19	27047.8	46909	71422.3	22271.4	33905.2	34332	12981.1	23658.7	18815	59208.8	34119.9	0	28808.8	62284.9	29336.7	61466.3	46592.1	21858.3	24011.5	53604.5	51048.6	22220.6
659.505	659.499	659.505	1.02668	0.891183	1.13428	20	27868.5	375291	23640.4	5589.23	27013.9	29795.6	23988.4	14536.6	19669.6	42814.3	24967.7	19928.8	29327.9	29542.2	23346.2	12572.5	21981.3	34733.1	56664.4	44040.8	26548.2	30928.8
752.326	752.322	752.327	1.05209	0.974267	1.36853	20	34836.2	38515	4590.8	34474.5	39850.3	26999	21383.8	41131.7	18593.9	2638.32	29312.6	2834.32	92573.9	23262.6	27602.5	51207	92047.1	1235.01	68901.8	16012	132191	49847.8
775.535	775.531	775.54	4.98937	4.72605	5.1976	22	36787.8	222645	46610.7	20482	15605.4	75013.6	79684.6	90402.4	0	63239.8	105560	70465.5	4406.22	3614.71	10474.9	0	9500.98	12276.8	127835	16600.4	0	34751.9
339.176	339.176	339.176	6.15493	6.10965	6.56783	26	29771.3	43988	34917.4	10770.7	656.977	43018.3	64636.4	43770.2	0	30324.6	66990	44918.8	15714.8	22189	16613.9	4829	23308.6	17872.3	72171.5	26877.8	27191.3	38227.6
914.618	914.616	914.623	2.05722	1.72718	2.5674	65	65860.1	13697	49242.3	66944	18698.1	56347.8	50593.4	72946.7	41395.5	14950.9	55729	119072	45463.4	65417.2	137275	20827.7	145294	65072.1	100934	44260.9	106041	55658.2
605.36	605.356	605.361	0.843667	0.739767	0.869167	17	11086.5	50389	895.639	4870.1	7364.97	3665.68	1988.73	3925.86	10394.7	5069.36	5293.38	5689.07	18238	8931.5	134902	5837.53	10486.2	12075.6	10656.6	8018.09	8763.41	5447.64
214.222	214.222	214.222	5.04657	4.79312	5.27067	26	34135.9	155434	21141.2	14694.8	21702.2	3644.11	22697.1	28318.2	38339.5	47187.6	44954.8	60045.3	33689.9	44719.1	43208.2	36731.2	32544.2	39582.4	35027.8	43178.6	38830.1	10404.8
502.751	502.751	502.751	5.89212	5.83672	6.27367	29	27645.2	40691	41120.8	20869.6	29623.2	35726.8	37246.9	32476.8	26970.9	36386.1	24990.9	19481.4	25763.3	32731.9	27648.6	33584.9	47297.7	20359.5	23406.5	36083.3	60737.9	21128
1021.62	1021.61	1021.62	3.25053	3.03268	3.70488	44	46995.3	12450	47540.8	32622.6	19325.8	46336	35659.5	52766.2	57176	58404.3	16750.3	20513.7	24788	41532.6	25437.7	19547.9	63467	64520	82661.7	39597.3	71436.5	43068.6
696.497	696.494	696.505	1.40683	1.25093	1.49767	17	48370.4	23716	43262.5	31069.7	30958.4	46859.7	43440.1	47062.4	44383.5	53933.1	59191.6	60918.6	51526.1	52318.7	45557.6	36178.3	77176.3	50741.9	67530.6	52660.4	79120.9	42822.6
956.639	956.635	956.645	2.43292	2.30535	2.77602	27	51658.6	11732	23825.9	42125.5	26574.3	71443.6	24537.7	37892.4	69878.7	36102.2	51838.9	84550.4	35697.3	37594.4	38914.4	15124.5	85109.5	44557.4	53896.6	31211	57888.3	36918.2
307.254	307.254	307.254	5.05027	4.7702	5.27067	28	31075.1	495796	7480.63	19263.2	24243.6	27329.5	31006.1	36799.6	46920.2	36911.5	41726.9	35031.2	27694	55055.5	38397.3	50216.1	43573.9	16214.9	32691	48503	2183.45	6401.77
178.02	178.02	178.02	4.75168	4.49568	4.98407	35	35737	1522763	48290	48139.7	35314.1	17700.8	9305.27	37939.3	57618.2	68112.6	16344.8	30375.8	30401.2	40349.8	42538.2	55841.5	31533.6	38566.1	12330.3	63916.1	44494.3	903.792
856.534	856.532	856.538	5.28078	5.11023	5.6137	26	32602.1	216742	22426.2	32916.3	38246.4	55498.8	49386.1	35251.4	38475.6	17537	38073	34102.6	25212.5	20052.3	27771.9	12588.8	38923.7	40886.4	33516.5	11203.8	16239.4	25584.2
913.515	913.513	913.52	6.03987	5.9958	6.44328	27	31827	94656	37701.6	7590.59	30321.7	33783.1	15703	22921.6	21026.7	35402.6	45054.2	37604.1	26857.1	30432.5	38481.4	9726.85	44674.7	40101.8	49324.4	38863.4	28424.1	46397.6
240.176	240.176	240.176	1.6207	1.41352	1.96763	40	49827.9	44075	42585.5	28470.1	47520.8	27226.5	30669.9	105032	61709.2	49294.4	91239.1	47974.7	52739.8	52330.3	17919.3	32665.1	29838.5	22154.2	28560.5	82447.2	32716.9	23428.9
268.638	268.638	268.644	7.1464	7.01168	7.45262	19	23394.6	189269	246192	6462.69	754.589	6742.68	9529.55	37235	0	54292.4	38382.6	46607.1	12759.2	22444.4	11451.7	18530.8	21564	6775.58	16269.7	16065.4	21873.8	27054.5
[truncated: 355 more rows]

## Sheet: tissues
mzmed	mzmin	mzmax	rtmed	rtmin	rtmax	npeaks	mean	maxint	MV1	MV2	MV3	MV4	MV5	MV6	MV7	MV8	MV9	MV10	MV11	MV12	MV13	MV14	MV15	MV16	MV17	MV18	MV19	MV20	MV21	MV22	MV23	MV24	MV25	MV26
[truncated: 5,195 more rows]
